# Supplementary material for: Establishment of tentative epidemiological cutoff values of faropenem against Escherichia coli, Klebsiella pneumoniae, Staphylococcus aureus, Haemophilus influenzae, and Streptococcus pneumoniae
Source: Front Cell Infect Microbiol. 2026 Apr 22;16:1757254. doi: 10.3389/fcimb.2026.1757254 (PMC13143937; doi:10.3389/fcimb.2026.1757254)
Supplement: Supplementary file 1 [file Table1.xlsx]

## Sheet: FARECOFF
LABORATORY	WORK_ID	ORGANISM	FAR_ND5(mm)	FAR_NM(mg/L)
HSH	F01-121	E.coli	23	1
HSH	F01-122	E.coli	23	0.5
HSH	F01-123	E.coli	24	0.5
HSH	F01-124	E.coli	25	0.5
HSH	F01-125	E.coli	27	0.5
HSH	F01-126	E.coli	22	1
HSH	F01-127	E.coli	24	1
HSH	F01-128	E.coli	25	0.5
HSH	F01-129	E.coli	24	0.5
HSH	F01-130	E.coli	22	0.5
HSH	F01-131	E.coli	25	0.5
HSH	F01-132	E.coli	24	0.5
HSH	F01-134	E.coli	27	0.5
HSH	F01-135	E.coli	15	4
HSH	F01-136	E.coli	9	16
HSH	F01-137	E.coli	26	1
HSH	F01-138	E.coli	24	0.5
HSH	F01-139	E.coli	24	0.5
HSH	F01-140	E.coli	29	1
HSH	F01-141	E.coli	27	0.5
HSH	F01-142	E.coli	23	0.5
HSH	F01-143	E.coli	26	0.5
HSH	F01-144	E.coli	24	1
HSH	F01-145	E.coli	27	0.5
HSH	F01-146	E.coli	23	1
HSH	F01-147	E.coli	27	0.25
HSH	F01-148	E.coli	23	1
HSH	F01-149	E.coli	27	0.125
HSH	F01-150	E.coli	20	1
HSH	F01-151	E.coli	25	0.5
HSH	F01-152	E.coli	24	2
HSH	F01-153	E.coli	24	0.5
HSH	F01-154	E.coli	24	0.5
HSH	F01-155	E.coli	23	1
HSH	F01-156	E.coli	23	0.5
HSH	F01-157	E.coli	25	0.5
HSH	F01-158	E.coli	25	0.5
HSH	F01-159	E.coli	25	0.5
HSH	F01-160	E.coli	22	1
HSH	F01-161	E.coli	22	2
HSH	F01-162	E.coli	21	1
HSH	F01-163	E.coli	23	1
HSH	F01-164	E.coli	10	8
HSH	F01-165	E.coli	25	0.5
HSH	F01-166	E.coli	25	0.5
HSH	F01-167	E.coli	24	0.5
HSH	F01-168	E.coli	32	0.5
HSH	F01-169	E.coli	27	1
HSH	F01-170	E.coli	22	1
HSH	F01-171	E.coli	23	0.5
HSH	F01-172	E.coli	25	0.5
HSH	F01-173	E.coli	24	0.5
HSH	F01-174	E.coli	20	1
HSH	F01-175	E.coli	23	1
HSH	F01-176	E.coli	24	0.5
HSH	F01-177	E.coli	24	0.5
HSH	F01-178	E.coli	26	0.5
HSH	F01-179	E.coli	25	0.5
HSH	F01-180	E.coli	23	1
HSH	F01-181	E.coli	24	0.25
HSH	F01-182	E.coli	23	0.5
HSH	F01-183	E.coli	26	0.25
HSH	F01-184	E.coli	25	0.25
HSH	F01-185	E.coli	25	1
HSH	F01-186	E.coli	24	0.5
HSH	F01-187	E.coli	25	0.5
HSH	F01-188	E.coli	24	1
HSH	F01-189	E.coli	22	0.5
HSH	F01-190	E.coli	23	0.5
HSH	F01-191	E.coli	23	0.5
HSH	F01-192	E.coli	23	1
HSH	F01-193	E.coli	24	1
HSH	F01-194	E.coli	31	0.5
HSH	F01-195	E.coli	20	1
HSH	F01-196	E.coli	23	0.5
HSH	F01-197	E.coli	22	1
HSH	F01-198	E.coli	22	0.5
HSH	F01-199	E.coli	24	0.5
HSH	F01-200	E.coli	26	0.25
HSH	F01-201	E.coli	21	1
HSH	F01-202	E.coli	19	2
HSH	F01-203	E.coli	22	1
HSH	F01-205	E.coli	20	1
HSH	F01-206	E.coli	21	1
HSH	F01-207	E.coli	24	1
HSH	F01-208	E.coli	22	1
HSH	F01-209	E.coli	22	4
HSH	F01-210	E.coli	20	1
HSH	F01-211	E.coli	20	1
HSH	F01-212	E.coli	22	0.5
HSH	F01-213	E.coli	22	2
HSH	F01-214	E.coli	24	0.25
HSH	F01-215	E.coli	24	0.25
HSH	F01-216	E.coli	26	0.25
HSH	F01-217	E.coli	23	0.25
HSH	F01-218	E.coli	22	0.5
HSH	F01-219	E.coli	25	0.25
HSH	F01-220	E.coli	26	0.25
HSH	F01-221	E.coli	24	0.25
HSH	F01-222	E.coli	24	0.5
HSH	F01-223	E.coli	24	0.25
HSH	F01-224	E.coli	23	0.25
HSH	F01-225	E.coli	25	0.25
HSH	F01-226	E.coli	24	0.5
HSH	F01-227	E.coli	24	0.25
HSH	F01-228	E.coli	25	0.25
HSH	F01-229	E.coli	22	0.5
HSH	F01-230	E.coli	26	0.25
PUH	F02-001	E.coli	20	0.5
PUH	F02-002	E.coli	17	2
PUH	F02-003	E.coli	21	0.5
PUH	F02-004	E.coli	21	0.5
PUH	F02-005	E.coli	22	0.5
PUH	F02-006	E.coli	23	0.5
PUH	F02-007	E.coli	22	0.5
PUH	F02-008	E.coli	22	0.5
PUH	F02-009	E.coli	22	0.5
PUH	F02-010	E.coli	21	0.5
PUH	F02-011	E.coli	23	0.5
PUH	F02-012	E.coli	22	0.5
PUH	F02-013	E.coli	23	0.25
PUH	F02-014	E.coli	24	0.125
PUH	F02-015	E.coli	22	0.5
PUH	F02-016	E.coli	24	0.25
PUH	F02-017	E.coli	22	0.5
PUH	F02-018	E.coli	21	0.25
PUH	F02-019	E.coli	22	0.5
PUH	F02-020	E.coli	22	0.25
PUH	F02-021	E.coli	20	0.5
PUH	F02-022	E.coli	21	0.5
PUH	F02-023	E.coli	23	0.25
PUH	F02-024	E.coli	22	0.5
PUH	F02-025	E.coli	25	0.25
PUH	F02-026	E.coli	22	0.25
PUH	F02-027	E.coli	22	0.5
PUH	F02-028	E.coli	22	0.5
PUH	F02-029	E.coli	24	0.25
PUH	F02-030	E.coli	22	0.5
PUH	F02-031	E.coli	22	0.5
PUH	F02-032	E.coli	22	0.5
PUH	F02-033	E.coli	23	0.5
PUH	F02-034	E.coli	22	0.5
PUH	F02-035	E.coli	23	0.5
PUH	F02-036	E.coli	21	1
PUH	F02-037	E.coli	28	0.5
PUH	F02-038	E.coli	24	0.25
PUH	F02-040	E.coli	22	0.5
PUH	F02-041	E.coli	22	0.5
PUH	F02-042	E.coli	24	0.25
PUH	F02-043	E.coli	22	0.25
PUH	F02-044	E.coli	22	0.5
PUH	F02-045	E.coli	23	0.5
PUH	F02-046	E.coli	24	0.25
PUH	F02-047	E.coli	22	0.5
PUH	F02-048	E.coli	21	0.5
PUH	F02-049	E.coli	21	0.5
PUH	F02-050	E.coli	20	0.25
PUH	F02-051	E.coli	22	0.5
PUH	F02-052	E.coli	22	0.25
PUH	F02-053	E.coli	21	0.5
PUH	F02-054	E.coli	21	0.25
PUH	F02-055	E.coli	20	0.5
PUH	F02-056	E.coli	22	0.5
PUH	F02-057	E.coli	21	0.5
PUH	F02-058	E.coli	21	1
PUH	F02-059	E.coli	22	0.5
PUH	F02-060	E.coli	20	0.5
PUH	F02-061	E.coli	20	0.5
PUH	F02-062	E.coli	10	4
PUH	F02-063	E.coli	21	0.5
PUH	F02-064	E.coli	22	0.5
PUH	F02-065	E.coli	22	0.25
PUH	F02-066	E.coli	22	0.25
PUH	F02-067	E.coli	24	0.5
PUH	F02-068	E.coli	23	0.25
PUH	F02-069	E.coli	24	0.25
PUH	F02-070	E.coli	26	0.5
PUH	F02-071	E.coli	22	0.5
PUH	F02-072	E.coli	26	0.25
PUH	F02-073	E.coli	23	1
PUH	F02-074	E.coli	21	0.5
PUH	F02-075	E.coli	20	0.5
PUH	F02-076	E.coli	22	0.25
PUH	F02-077	E.coli	22	0.5
PUH	F02-078	E.coli	21	0.5
PUH	F02-079	E.coli	22	0.25
PUH	F02-080	E.coli	21	0.5
PUH	F02-081	E.coli	21	0.5
PUH	F02-082	E.coli	20	0.25
PUH	F02-083	E.coli	22	0.5
PUH	F02-084	E.coli	24	0.5
PUH	F02-085	E.coli	24	0.25
PUH	F02-086	E.coli	23	0.5
PUH	F02-087	E.coli	23	0.5
PUH	F02-088	E.coli	24	0.25
PUH	F02-089	E.coli	23	0.5
PUH	F02-090	E.coli	23	0.5
PUH	F02-091	E.coli	25	0.25
PUH	F02-092	E.coli	23	0.5
PUH	F02-093	E.coli	23	0.5
PUH	F02-094	E.coli	23	0.5
PUH	F02-095	E.coli	24	0.5
PUH	F02-096	E.coli	18	1
PUH	F02-097	E.coli	16	8
PUH	F02-098	E.coli	24	0.5
PUH	F02-099	E.coli	24	0.125
PUH	F02-100	E.coli	23	0.25
PEK	F03-001	E.coli	23	1
PEK	F03-002	E.coli	20	1
PEK	F03-003	E.coli	24	0.5
PEK	F03-004	E.coli	14	8
PEK	F03-005	E.coli	23	0.5
PEK	F03-006	E.coli	26	1
PEK	F03-007	E.coli	24	0.5
PEK	F03-008	E.coli	22	2
PEK	F03-009	E.coli	25	0.5
PEK	F03-010	E.coli	20	1
PEK	F03-011	E.coli	22	0.5
PEK	F03-012	E.coli	24	0.5
PEK	F03-013	E.coli	22	1
PEK	F03-014	E.coli	24	1
PEK	F03-015	E.coli	18	2
PEK	F03-016	E.coli	24	1
PEK	F03-017	E.coli	16	4
PEK	F03-018	E.coli	22	1
PEK	F03-019	E.coli	24	0.5
PEK	F03-020	E.coli	24	0.5
PEK	F03-021	E.coli	22	0.5
PEK	F03-022	E.coli	23	2
PEK	F03-023	E.coli	23	0.5
PEK	F03-024	E.coli	24	0.5
PEK	F03-025	E.coli	24	1
PEK	F03-026	E.coli	24	1
PEK	F03-027	E.coli	24	0.5
PEK	F03-028	E.coli	23	0.5
PEK	F03-029	E.coli	22	1
PEK	F03-030	E.coli	22	0.5
PEK	F03-031	E.coli	23	0.5
PEK	F03-032	E.coli	22	0.5
PEK	F03-033	E.coli	21	0.5
PEK	F03-034	E.coli	23	1
PEK	F03-035	E.coli	25	0.25
PEK	F03-036	E.coli	22	1
PEK	F03-037	E.coli	20	1
PEK	F03-038	E.coli	22	0.5
PEK	F03-039	E.coli	23	0.5
PEK	F03-040	E.coli	23	1
PEK	F03-041	E.coli	18	4
PEK	F03-042	E.coli	23	0.5
PEK	F03-043	E.coli	23	0.5
PEK	F03-044	E.coli	26	0.5
PEK	F03-045	E.coli	20	2
PEK	F03-046	E.coli	23	0.5
PEK	F03-047	E.coli	23	0.5
PEK	F03-048	E.coli	23	0.5
PEK	F03-049	E.coli	31	0.5
PEK	F03-050	E.coli	24	0.5
PEK	F03-051	E.coli	26	0.25
PEK	F03-052	E.coli	24	0.5
PEK	F03-053	E.coli	23	0.5
PEK	F03-054	E.coli	26	0.5
PEK	F03-055	E.coli	14	4
PEK	F03-056	E.coli	20	2
PEK	F03-057	E.coli	19	1
PEK	F03-058	E.coli	20	1
PEK	F03-059	E.coli	25	1
PEK	F03-060	E.coli	22	1
PEK	F03-061	E.coli	20	1
PEK	F03-062	E.coli	24	0.5
PEK	F03-063	E.coli	23	0.5
PEK	F03-064	E.coli	16	4
PEK	F03-065	E.coli	20	1
PEK	F03-066	E.coli	23	1
PEK	F03-067	E.coli	20	1
PEK	F03-068	E.coli	19	2
PEK	F03-069	E.coli	18	4
PEK	F03-070	E.coli	32	0.25
PEK	F03-071	E.coli	21	0.5
PEK	F03-072	E.coli	23	0.5
PEK	F03-073	E.coli	23	1
PEK	F03-074	E.coli	19	1
PEK	F03-075	E.coli	22	1
PEK	F03-076	E.coli	19	2
PEK	F03-077	E.coli	24	1
PEK	F03-078	E.coli	23	0.5
PEK	F03-079	E.coli	20	1
PEK	F03-080	E.coli	25	0.5
PEK	F03-081	E.coli	23	1
PEK	F03-082	E.coli	23	0.5
PEK	F03-083	E.coli	24	0.5
PEK	F03-084	E.coli	23	1
PEK	F03-085	E.coli	24	0.5
PEK	F03-086	E.coli	18	2
PEK	F03-087	E.coli	25	0.5
PEK	F03-088	E.coli	20	1
PEK	F03-089	E.coli	21	1
PEK	F03-090	E.coli	24	0.5
PEK	F03-091	E.coli	22	0.5
PEK	F03-092	E.coli	23	0.5
PEK	F03-093	E.coli	12	8
PEK	F03-094	E.coli	22	0.5
PEK	F03-095	E.coli	22	0.5
PEK	F03-096	E.coli	22	0.5
PEK	F03-097	E.coli	21	1
PEK	F03-098	E.coli	19	2
PEK	F03-099	E.coli	25	0.5
PEK	F03-100	E.coli	24	0.5
SYF	F04-001	E.coli	23	1
SYF	F04-002	E.coli	20	1
SYF	F04-003	E.coli	24	0.5
SYF	F04-004	E.coli	14	8
SYF	F04-005	E.coli	23	0.5
SYF	F04-006	E.coli	26	1
SYF	F04-007	E.coli	24	0.5
SYF	F04-008	E.coli	22	2
SYF	F04-009	E.coli	25	0.5
SYF	F04-010	E.coli	20	1
SYF	F04-011	E.coli	22	0.5
SYF	F04-012	E.coli	24	0.5
SYF	F04-013	E.coli	22	1
SYF	F04-014	E.coli	24	1
SYF	F04-015	E.coli	18	2
SYF	F04-016	E.coli	24	1
SYF	F04-017	E.coli	16	4
SYF	F04-018	E.coli	22	1
SYF	F04-019	E.coli	24	0.5
SYF	F04-020	E.coli	24	0.5
SYF	F04-021	E.coli	22	0.5
SYF	F04-022	E.coli	23	2
SYF	F04-023	E.coli	23	0.5
SYF	F04-024	E.coli	24	0.5
SYF	F04-025	E.coli	24	1
SYF	F04-026	E.coli	24	1
SYF	F04-027	E.coli	24	0.5
SYF	F04-028	E.coli	23	0.5
SYF	F04-029	E.coli	22	1
SYF	F04-030	E.coli	22	0.5
SYF	F04-031	E.coli	23	0.5
SYF	F04-032	E.coli	22	0.5
SYF	F04-033	E.coli	21	0.5
SYF	F04-034	E.coli	23	1
SYF	F04-035	E.coli	25	0.25
SYF	F04-036	E.coli	22	1
SYF	F04-037	E.coli	20	1
SYF	F04-038	E.coli	22	0.5
SYF	F04-039	E.coli	23	0.5
SYF	F04-040	E.coli	23	1
SYF	F04-041	E.coli	18	4
SYF	F04-042	E.coli	23	0.5
SYF	F04-043	E.coli	23	0.5
SYF	F04-044	E.coli	26	0.5
SYF	F04-045	E.coli	20	2
SYF	F04-046	E.coli	23	0.5
SYF	F04-047	E.coli	23	0.5
SYF	F04-048	E.coli	23	0.5
SYF	F04-049	E.coli	31	0.5
SYF	F04-050	E.coli	24	0.5
SYF	F04-051	E.coli	26	0.25
SYF	F04-052	E.coli	24	0.5
SYF	F04-053	E.coli	23	0.5
SYF	F04-054	E.coli	26	0.5
SYF	F04-055	E.coli	14	4
SYF	F04-056	E.coli	20	2
SYF	F04-057	E.coli	19	1
SYF	F04-058	E.coli	20	1
SYF	F04-059	E.coli	25	1
SYF	F04-060	E.coli	22	1
SYF	F04-061	E.coli	20	1
SYF	F04-062	E.coli	24	0.5
SYF	F04-063	E.coli	23	0.5
SYF	F04-064	E.coli	16	4
SYF	F04-065	E.coli	20	1
SYF	F04-066	E.coli	23	1
SYF	F04-067	E.coli	20	1
SYF	F04-068	E.coli	19	2
SYF	F04-069	E.coli	18	4
SYF	F04-070	E.coli	32	0.25
SYF	F04-071	E.coli	21	0.5
SYF	F04-072	E.coli	23	0.5
SYF	F04-073	E.coli	23	1
SYF	F04-074	E.coli	19	1
SYF	F04-075	E.coli	22	1
SYF	F04-076	E.coli	19	2
SYF	F04-077	E.coli	24	1
SYF	F04-078	E.coli	23	0.5
SYF	F04-079	E.coli	20	1
SYF	F04-080	E.coli	25	0.5
SYF	F04-081	E.coli	23	1
SYF	F04-082	E.coli	23	0.5
SYF	F04-083	E.coli	24	0.5
SYF	F04-084	E.coli	23	1
SYF	F04-085	E.coli	24	0.5
SYF	F04-086	E.coli	18	2
SYF	F04-087	E.coli	25	0.5
SYF	F04-088	E.coli	20	1
SYF	F04-089	E.coli	21	1
SYF	F04-090	E.coli	24	0.5
SYF	F04-091	E.coli	22	0.5
SYF	F04-092	E.coli	23	0.5
SYF	F04-093	E.coli	12	8
SYF	F04-094	E.coli	22	0.5
SYF	F04-095	E.coli	22	0.5
SYF	F04-096	E.coli	22	0.5
SYF	F04-097	E.coli	21	1
SYF	F04-098	E.coli	19	2
SYF	F04-099	E.coli	25	0.5
SYF	F04-100	E.coli	24	0.5
HSH	F01-451	Haemophilus influenzae	14	4
HSH	F01-452	Haemophilus influenzae	15	2
HSH	F01-453	Haemophilus influenzae	15	2
HSH	F01-454	Haemophilus influenzae	26	0.5
HSH	F01-455	Haemophilus influenzae	21	2
HSH	F01-456	Haemophilus influenzae	27	0.5
HSH	F01-457	Haemophilus influenzae	28	0.25
HSH	F01-458	Haemophilus influenzae	29	0.5
HSH	F01-459	Haemophilus influenzae	27	0.5
HSH	F01-460	Haemophilus influenzae	29	0.5
HSH	F01-461	Haemophilus influenzae	20	1
HSH	F01-462	Haemophilus influenzae	28	0.125
HSH	F01-463	Haemophilus influenzae	19	1
HSH	F01-464	Haemophilus influenzae	28	2
HSH	F01-465	Haemophilus influenzae	27	0.03
HSH	F01-466	Haemophilus influenzae	26	0.5
HSH	F01-467	Haemophilus influenzae	22	1
HSH	F01-468	Haemophilus influenzae	28	0.125
HSH	F01-469	Haemophilus influenzae	21	1
HSH	F01-470	Haemophilus influenzae	12	4
HSH	F01-471	Haemophilus influenzae	18	2
HSH	F01-472	Haemophilus influenzae	23	1
HSH	F01-473	Haemophilus influenzae	16	2
HSH	F01-474	Haemophilus influenzae	24	2
HSH	F01-475	Haemophilus influenzae	32	0.125
HSH	F01-476	Haemophilus influenzae	27	0.5
HSH	F01-477	Haemophilus influenzae	30	0.25
HSH	F01-478	Haemophilus influenzae	16	2
HSH	F01-479	Haemophilus influenzae	20	1
HSH	F01-480	Haemophilus influenzae	25	4
HSH	F01-481	Haemophilus influenzae	18	2
HSH	F01-482	Haemophilus influenzae	31	0.25
HSH	F01-483	Haemophilus influenzae	24	0.015
HSH	F01-485	Haemophilus influenzae	30	0.03
HSH	F01-486	Haemophilus influenzae	26	0.125
HSH	F01-487	Haemophilus influenzae	32	<=.008
HSH	F01-488	Haemophilus influenzae	27	0.015
HSH	F01-489	Haemophilus influenzae	27	<=.008
HSH	F01-491	Haemophilus influenzae	26	1
HSH	F01-492	Haemophilus influenzae	27	1
HSH	F01-493	Haemophilus influenzae	18	4
HSH	F01-494	Haemophilus influenzae	26	1
HSH	F01-495	Haemophilus influenzae	12	4
HSH	F01-496	Haemophilus influenzae	25	0.5
HSH	F01-497	Haemophilus influenzae	20	2
HSH	F01-498	Haemophilus influenzae	23	0.5
HSH	F01-499	Haemophilus influenzae	29	2
HSH	F01-500	Haemophilus influenzae	30	2
HSH	F01-501	Haemophilus influenzae	24	2
HSH	F01-502	Haemophilus influenzae	16	4
HSH	F01-503	Haemophilus influenzae	23	4
HSH	F01-504	Haemophilus influenzae	22	0.06
HSH	F01-505	Haemophilus influenzae	29	0.25
HSH	F01-506	Haemophilus influenzae	31	0.06
HSH	F01-507	Haemophilus influenzae	24	<=.008
HSH	F01-508	Haemophilus influenzae	14	0.06
HSH	F01-509	Haemophilus influenzae	25	<=.008
HSH	F01-511	Haemophilus influenzae	16	0.25
HSH	F01-512	Haemophilus influenzae	28	1
HSH	F01-513	Haemophilus influenzae	27	0.25
HSH	F01-514	Haemophilus influenzae	30	1
HSH	F01-515	Haemophilus influenzae	20	0.03
HSH	F01-516	Haemophilus influenzae	35	0.5
HSH	F01-517	Haemophilus influenzae	27	0.125
HSH	F01-518	Haemophilus influenzae	22	0.5
HSH	F01-519	Haemophilus influenzae	27	0.06
HSH	F01-520	Haemophilus influenzae	27	0.125
HSH	F01-521	Haemophilus influenzae	30	0.06
HSH	F01-522	Haemophilus influenzae	10	4
HSH	F01-523	Haemophilus influenzae	24	1
HSH	F01-524	Haemophilus influenzae	24	2
HSH	F01-525	Haemophilus influenzae	29	0.125
HSH	F01-526	Haemophilus influenzae	24	0.015
HSH	F01-527	Haemophilus influenzae	30	0.015
HSH	F01-528	Haemophilus influenzae	14	2
HSH	F01-529	Haemophilus influenzae	19	0.125
HSH	F01-530	Haemophilus influenzae	19	1
HSH	F01-531	Haemophilus influenzae	18	1
HSH	F01-532	Haemophilus influenzae	30	0.25
HSH	F01-533	Haemophilus influenzae	26	0.5
HSH	F01-534	Haemophilus influenzae	22	0.06
HSH	F01-535	Haemophilus influenzae	26	0.125
HSH	F01-536	Haemophilus influenzae	6	32
HSH	F01-537	Haemophilus influenzae	19	0.03
HSH	F01-538	Haemophilus influenzae	22	0.06
HSH	F01-539	Haemophilus influenzae	22	0.06
HSH	F01-540	Haemophilus influenzae	18	2
HSH	F01-541	Haemophilus influenzae	25	2
HSH	F01-542	Haemophilus influenzae	31	0.06
HSH	F01-543	Haemophilus influenzae	26	0.25
HSH	F01-544	Haemophilus influenzae	19	2
HSH	F01-545	Haemophilus influenzae	21	0.25
HSH	F01-546	Haemophilus influenzae	27	0.5
HSH	F01-547	Haemophilus influenzae	28	0.25
HSH	F01-548	Haemophilus influenzae	28	0.03
HSH	F01-549	Haemophilus influenzae	24	0.03
HSH	F01-550	Haemophilus influenzae	24	0.06
HSH	F01-551	Haemophilus influenzae	19	0.125
HSH	F01-552	Haemophilus influenzae	25	0.03
HSH	F01-553	Haemophilus influenzae	31	0.125
HSH	F01-554	Haemophilus influenzae	32	0.25
HSH	F01-555	Haemophilus influenzae	25	0.06
HSH	F01-556	Haemophilus influenzae	26	0.03
HSH	F01-557	Haemophilus influenzae	17	1
HSH	F01-558	Haemophilus influenzae	27	2
HSH	F01-559	Haemophilus influenzae	27	0.25
HSH	F01-560	Haemophilus influenzae	25	0.25
HSH	F01-561	Haemophilus influenzae	19	0.03
HSH	F01-562	Haemophilus influenzae	27	0.06
HSH	F01-563	Haemophilus influenzae	34	0.25
HSH	F01-564	Haemophilus influenzae	26	0.5
HSH	F01-565	Haemophilus influenzae	21	0.125
HSH	F01-566	Haemophilus influenzae	20	0.5
HSH	F01-567	Haemophilus influenzae	25	0.25
PUH	F02-401	Haemophilus influenzae	24	0.125
PUH	F02-402	Haemophilus influenzae	18	0.5
PUH	F02-403	Haemophilus influenzae	22	0.125
PUH	F02-404	Haemophilus influenzae	23	0.25
PUH	F02-405	Haemophilus influenzae	21	0.25
PUH	F02-406	Haemophilus influenzae	21	0.06
PUH	F02-407	Haemophilus influenzae	20	0.125
PUH	F02-408	Haemophilus influenzae	23	0.06
PUH	F02-409	Haemophilus influenzae	24	0.06
PUH	F02-410	Haemophilus influenzae	28	0.125
PUH	F02-411	Haemophilus influenzae	22	0.125
PUH	F02-412	Haemophilus influenzae	19	0.06
PUH	F02-413	Haemophilus influenzae	28	0.03
PUH	F02-414	Haemophilus influenzae	24	0.125
PUH	F02-415	Haemophilus influenzae	23	0.06
PUH	F02-416	Haemophilus influenzae	16	1
PUH	F02-417	Haemophilus influenzae	20	0.125
PUH	F02-418	Haemophilus influenzae	20	0.015
PUH	F02-419	Haemophilus influenzae	24	0.03
PUH	F02-420	Haemophilus influenzae	22	0.015
PUH	F02-421	Haemophilus influenzae	13	0.015
PUH	F02-422	Haemophilus influenzae	25	0.03
PUH	F02-423	Haemophilus influenzae	17	0.06
PUH	F02-424	Haemophilus influenzae	27	0.06
PUH	F02-425	Haemophilus influenzae	6	4
PUH	F02-426	Haemophilus influenzae	26	0.015
PUH	F02-427	Haemophilus influenzae	28	0.015
PUH	F02-428	Haemophilus influenzae	20	2
PUH	F02-429	Haemophilus influenzae	28	0.5
PUH	F02-430	Haemophilus influenzae	17	0.03
PUH	F02-431	Haemophilus influenzae	15	0.06
PUH	F02-432	Haemophilus influenzae	24	0.03
PUH	F02-433	Haemophilus influenzae	30	0.03
PUH	F02-434	Haemophilus influenzae	26	0.25
PUH	F02-435	Haemophilus influenzae	27	0.25
PUH	F02-436	Haemophilus influenzae	25	0.25
PUH	F02-437	Haemophilus influenzae	21	0.03
PUH	F02-438	Haemophilus influenzae	26	0.25
PUH	F02-439	Haemophilus influenzae	23	0.06
PUH	F02-440	Haemophilus influenzae	25	0.06
PUH	F02-441	Haemophilus influenzae	19	0.03
PUH	F02-442	Haemophilus influenzae	17	2
PUH	F02-443	Haemophilus influenzae	27	0.5
PUH	F02-444	Haemophilus influenzae	16	8
PUH	F02-445	Haemophilus influenzae	20	0.25
PUH	F02-446	Haemophilus influenzae	24	0.25
PUH	F02-447	Haemophilus influenzae	14	0.5
PUH	F02-448	Haemophilus influenzae	25	0.25
PUH	F02-449	Haemophilus influenzae	26	0.125
PUH	F02-450	Haemophilus influenzae	26	0.5
PUH	F02-451	Haemophilus influenzae	20	1
PUH	F02-452	Haemophilus influenzae	25	0.125
PUH	F02-453	Haemophilus influenzae	28	4
PUH	F02-454	Haemophilus influenzae	19	0.25
PUH	F02-455	Haemophilus influenzae	18	8
PUH	F02-456	Haemophilus influenzae	25	0.06
PUH	F02-457	Haemophilus influenzae	19	0.06
PUH	F02-458	Haemophilus influenzae	23	0.25
PUH	F02-459	Haemophilus influenzae	10	1
PUH	F02-460	Haemophilus influenzae	6	1
PUH	F02-461	Haemophilus influenzae	24	0.25
PUH	F02-462	Haemophilus influenzae	25	0.125
PUH	F02-463	Haemophilus influenzae	26	0.5
PUH	F02-464	Haemophilus influenzae	26	0.5
PUH	F02-465	Haemophilus influenzae	6	8
PUH	F02-466	Haemophilus influenzae	21	0.06
PUH	F02-467	Haemophilus influenzae	21	0.25
PUH	F02-468	Haemophilus influenzae	19	4
PUH	F02-469	Haemophilus influenzae	15	0.5
PUH	F02-470	Haemophilus influenzae	18	0.06
PUH	F02-471	Haemophilus influenzae	23	0.06
PUH	F02-472	Haemophilus influenzae	21	4
PUH	F02-473	Haemophilus influenzae	19	1
PUH	F02-474	Haemophilus influenzae	20	0.5
PUH	F02-475	Haemophilus influenzae	28	0.06
PUH	F02-476	Haemophilus influenzae	25	0.06
PUH	F02-477	Haemophilus influenzae	22	1
PUH	F02-478	Haemophilus influenzae	24	0.06
PUH	F02-479	Haemophilus influenzae	28	0.015
PUH	F02-480	Haemophilus influenzae	28	0.06
PUH	F02-481	Haemophilus influenzae	33	0.03
PUH	F02-482	Haemophilus influenzae	14	<=.008
PUH	F02-483	Haemophilus influenzae	23	0.125
PUH	F02-484	Haemophilus influenzae	21	0.5
PUH	F02-485	Haemophilus influenzae	17	0.015
PUH	F02-486	Haemophilus influenzae	34	0.015
PUH	F02-487	Haemophilus influenzae	15	<=.008
PUH	F02-488	Haemophilus influenzae	22	0.06
PUH	F02-489	Haemophilus influenzae	22	0.25
PUH	F02-490	Haemophilus influenzae	26	0.06
PUH	F02-491	Haemophilus influenzae	26	0.25
PUH	F02-492	Haemophilus influenzae	18	0.5
PUH	F02-493	Haemophilus influenzae	23	0.5
PUH	F02-494	Haemophilus influenzae	24	0.125
PUH	F02-495	Haemophilus influenzae	22	0.5
PUH	F02-496	Haemophilus influenzae	25	0.5
PUH	F02-497	Haemophilus influenzae	21	0.5
PEK	F03-401	Haemophilus influenzae	22	4
PEK	F03-402	Haemophilus influenzae	22	0.5
PEK	F03-403	Haemophilus influenzae	25	0.5
PEK	F03-404	Haemophilus influenzae	25	0.25
PEK	F03-405	Haemophilus influenzae	21	0.5
PEK	F03-406	Haemophilus influenzae	20	0.5
PEK	F03-407	Haemophilus influenzae	22	0.25
PEK	F03-408	Haemophilus influenzae	23	0.25
PEK	F03-409	Haemophilus influenzae	17	0.25
PEK	F03-410	Haemophilus influenzae	24	0.25
PEK	F03-411	Haemophilus influenzae	14	2
PEK	F03-412	Haemophilus influenzae	22	0.25
PEK	F03-413	Haemophilus influenzae	20	0.5
PEK	F03-414	Haemophilus influenzae	15	2
PEK	F03-415	Haemophilus influenzae	16	1
PEK	F03-416	Haemophilus influenzae	21	0.25
PEK	F03-417	Haemophilus influenzae	16	0.25
PEK	F03-418	Haemophilus influenzae	19	1
PEK	F03-419	Haemophilus influenzae	22	0.5
PEK	F03-420	Haemophilus influenzae	17	1
PEK	F03-421	Haemophilus influenzae	16	0.5
PEK	F03-422	Haemophilus influenzae	16	0.5
PEK	F03-423	Haemophilus influenzae	20	0.5
PEK	F03-424	Haemophilus influenzae	29	0.5
PEK	F03-425	Haemophilus influenzae	20	1
PEK	F03-426	Haemophilus influenzae	19	2
PEK	F03-427	Haemophilus influenzae	18	1
PEK	F03-428	Haemophilus influenzae	27	0.5
PEK	F03-429	Haemophilus influenzae	19	0.5
PEK	F03-430	Haemophilus influenzae	17	2
PEK	F03-431	Haemophilus influenzae	18	0.125
PEK	F03-432	Haemophilus influenzae	19	0.25
PEK	F03-433	Haemophilus influenzae	17	0.25
PEK	F03-434	Haemophilus influenzae	19	0.25
PEK	F03-435	Haemophilus influenzae	23	1
PEK	F03-436	Haemophilus influenzae	18	2
PEK	F03-437	Haemophilus influenzae	13	2
PEK	F03-438	Haemophilus influenzae	16	4
PEK	F03-439	Haemophilus influenzae	18	2
PEK	F03-440	Haemophilus influenzae	25	0.25
PEK	F03-441	Haemophilus influenzae	20	2
PEK	F03-442	Haemophilus influenzae	16	2
PEK	F03-443	Haemophilus influenzae	23	2
PEK	F03-444	Haemophilus influenzae	23	0.25
PEK	F03-445	Haemophilus influenzae	25	0.03
PEK	F03-446	Haemophilus influenzae	25	0.25
PEK	F03-447	Haemophilus influenzae	14	2
PEK	F03-448	Haemophilus influenzae	20	2
PEK	F03-449	Haemophilus influenzae	28	0.25
PEK	F03-450	Haemophilus influenzae	17	8
PEK	F03-451	Haemophilus influenzae	14	1
PEK	F03-452	Haemophilus influenzae	25	0.25
PEK	F03-453	Haemophilus influenzae	22	4
PEK	F03-454	Haemophilus influenzae	19	2
PEK	F03-455	Haemophilus influenzae	23	0.25
PEK	F03-456	Haemophilus influenzae	24	0.5
PEK	F03-457	Haemophilus influenzae	26	1
PEK	F03-458	Haemophilus influenzae	24	1
PEK	F03-459	Haemophilus influenzae	13	4
PEK	F03-460	Haemophilus influenzae	22	1
PEK	F03-461	Haemophilus influenzae	21	0.5
PEK	F03-462	Haemophilus influenzae	22	0.5
PEK	F03-463	Haemophilus influenzae	22	0.25
PEK	F03-464	Haemophilus influenzae	22	0.06
PEK	F03-465	Haemophilus influenzae	22	0.5
PEK	F03-466	Haemophilus influenzae	21	0.5
PEK	F03-467	Haemophilus influenzae	24	0.25
PEK	F03-468	Haemophilus influenzae	24	0.25
PEK	F03-469	Haemophilus influenzae	18	1
PEK	F03-470	Haemophilus influenzae	28	0.25
PEK	F03-471	Haemophilus influenzae	21	2
PEK	F03-472	Haemophilus influenzae	16	1
PEK	F03-473	Haemophilus influenzae	22	0.5
PEK	F03-474	Haemophilus influenzae	21	1
PEK	F03-475	Haemophilus influenzae	17	2
PEK	F03-476	Haemophilus influenzae	15	2
PEK	F03-477	Haemophilus influenzae	25	0.25
PEK	F03-478	Haemophilus influenzae	25	0.015
PEK	F03-479	Haemophilus influenzae	16	8
PEK	F03-480	Haemophilus influenzae	22	1
PEK	F03-481	Haemophilus influenzae	21	0.5
PEK	F03-482	Haemophilus influenzae	17	0.25
PEK	F03-483	Haemophilus influenzae	17	1
PEK	F03-484	Haemophilus influenzae	16	1
PEK	F03-485	Haemophilus influenzae	24	0.25
PEK	F03-486	Haemophilus influenzae	24	0.03
PEK	F03-487	Haemophilus influenzae	15	8
PEK	F03-488	Haemophilus influenzae	22	1
PEK	F03-489	Haemophilus influenzae	20	2
PEK	F03-490	Haemophilus influenzae	27	0.5
PEK	F03-491	Haemophilus influenzae	26	0.125
PEK	F03-492	Haemophilus influenzae	27	0.5
PEK	F03-493	Haemophilus influenzae	26	0.125
PEK	F03-494	Haemophilus influenzae	26	0.5
PEK	F03-495	Haemophilus influenzae	26	0.5
PEK	F03-496	Haemophilus influenzae	17	4
PEK	F03-497	Haemophilus influenzae	25	1
PEK	F03-498	Haemophilus influenzae	25	0.5
PEK	F03-499	Haemophilus influenzae	19	4
PEK	F03-500	Haemophilus influenzae	25	0.5
SYF	F04-401	Haemophilus influenzae	23	<=.008
SYF	F04-402	Haemophilus influenzae	19	0.015
SYF	F04-403	Haemophilus influenzae	21	<=.008
SYF	F04-404	Haemophilus influenzae	17	0.25
SYF	F04-405	Haemophilus influenzae	27	<=.008
SYF	F04-406	Haemophilus influenzae	23	0.03
SYF	F04-407	Haemophilus influenzae	19	0.25
SYF	F04-408	Haemophilus influenzae	18	0.06
SYF	F04-409	Haemophilus influenzae	31	<=.008
SYF	F04-410	Haemophilus influenzae	30	<=.008
SYF	F04-411	Haemophilus influenzae	26	0.015
SYF	F04-412	Haemophilus influenzae	21	0.015
SYF	F04-413	Haemophilus influenzae	28	0.06
SYF	F04-414	Haemophilus influenzae	27	<=.008
SYF	F04-415	Haemophilus influenzae	13	0.5
SYF	F04-416	Haemophilus influenzae	14	0.25
SYF	F04-417	Haemophilus influenzae	17	<=.008
SYF	F04-418	Haemophilus influenzae	19	0.015
SYF	F04-419	Haemophilus influenzae	7	1
SYF	F04-420	Haemophilus influenzae	20	0.015
SYF	F04-421	Haemophilus influenzae	19	0.015
SYF	F04-422	Haemophilus influenzae	18	0.5
SYF	F04-423	Haemophilus influenzae	18	0.25
SYF	F04-424	Haemophilus influenzae	23	0.06
SYF	F04-425	Haemophilus influenzae	24	0.03
SYF	F04-426	Haemophilus influenzae	19	0.015
SYF	F04-427	Haemophilus influenzae	17	0.015
SYF	F04-428	Haemophilus influenzae	17	<=.008
SYF	F04-429	Haemophilus influenzae	15	0.25
SYF	F04-430	Haemophilus influenzae	28	<=.008
SYF	F04-431	Haemophilus influenzae	28	<=.008
SYF	F04-432	Haemophilus influenzae	13	0.25
SYF	F04-433	Haemophilus influenzae	17	0.125
SYF	F04-434	Haemophilus influenzae	17	0.015
SYF	F04-435	Haemophilus influenzae	22	0.125
SYF	F04-436	Haemophilus influenzae	20	0.015
SYF	F04-437	Haemophilus influenzae	19	0.015
SYF	F04-438	Haemophilus influenzae	24	0.125
SYF	F04-439	Haemophilus influenzae	17	<=.008
SYF	F04-440	Haemophilus influenzae	27	0.015
SYF	F04-441	Haemophilus influenzae	17	0.015
SYF	F04-442	Haemophilus influenzae	19	<=.008
SYF	F04-443	Haemophilus influenzae	23	0.06
SYF	F04-444	Haemophilus influenzae	15	0.125
SYF	F04-445	Haemophilus influenzae	17	0.015
SYF	F04-446	Haemophilus influenzae	21	<=.008
SYF	F04-447	Haemophilus influenzae	17	0.125
SYF	F04-448	Haemophilus influenzae	12	0.5
SYF	F04-449	Haemophilus influenzae	22	0.015
SYF	F04-450	Haemophilus influenzae	24	<=.008
SYF	F04-451	Haemophilus influenzae	20	<=.008
SYF	F04-452	Haemophilus influenzae	24	<=.008
SYF	F04-453	Haemophilus influenzae	20	<=.008
SYF	F04-454	Haemophilus influenzae	23	<=.008
SYF	F04-455	Haemophilus influenzae	22	0.015
SYF	F04-456	Haemophilus influenzae	15	0.25
SYF	F04-457	Haemophilus influenzae	20	<=.008
SYF	F04-458	Haemophilus influenzae	27	<=.008
SYF	F04-459	Haemophilus influenzae	23	0.015
SYF	F04-460	Haemophilus influenzae	29	0.015
SYF	F04-461	Haemophilus influenzae	17	0.015
SYF	F04-462	Haemophilus influenzae	23	<=.008
SYF	F04-463	Haemophilus influenzae	6	1
SYF	F04-464	Haemophilus influenzae	11	0.5
SYF	F04-465	Haemophilus influenzae	22	<=.008
SYF	F04-466	Haemophilus influenzae	18	0.015
SYF	F04-467	Haemophilus influenzae	20	<=.008
SYF	F04-468	Haemophilus influenzae	18	0.015
SYF	F04-469	Haemophilus influenzae	6	0.5
SYF	F04-470	Haemophilus influenzae	19	<=.008
SYF	F04-471	Haemophilus influenzae	23	0.015
SYF	F04-472	Haemophilus influenzae	18	0.015
SYF	F04-473	Haemophilus influenzae	13	0.25
SYF	F04-474	Haemophilus influenzae	23	0.015
SYF	F04-475	Haemophilus influenzae	20	0.015
SYF	F04-476	Haemophilus influenzae	20	0.015
SYF	F04-477	Haemophilus influenzae	19	0.015
SYF	F04-478	Haemophilus influenzae	19	0.25
SYF	F04-479	Haemophilus influenzae	17	<=.008
SYF	F04-480	Haemophilus influenzae	14	0.25
SYF	F04-481	Haemophilus influenzae	18	0.03
SYF	F04-482	Haemophilus influenzae	28	0.015
SYF	F04-483	Haemophilus influenzae	20	0.015
SYF	F04-484	Haemophilus influenzae	20	<=.008
SYF	F04-485	Haemophilus influenzae	17	0.015
SYF	F04-486	Haemophilus influenzae	20	<=.008
SYF	F04-487	Haemophilus influenzae	20	0.015
SYF	F04-488	Haemophilus influenzae	22	0.015
SYF	F04-489	Haemophilus influenzae	23	0.015
SYF	F04-490	Haemophilus influenzae	18	0.015
SYF	F04-491	Haemophilus influenzae	19	<=.008
SYF	F04-492	Haemophilus influenzae	12	0.5
SYF	F04-493	Haemophilus influenzae	19	<=.008
SYF	F04-494	Haemophilus influenzae	25	0.03
SYF	F04-495	Haemophilus influenzae	18	0.015
SYF	F04-496	Haemophilus influenzae	19	0.015
SYF	F04-497	Haemophilus influenzae	20	0.015
SYF	F04-498	Haemophilus influenzae	21	0.125
SYF	F04-499	Haemophilus influenzae	18	<=.008
SYF	F04-500	Haemophilus influenzae	21	<=.008
HSH	F01-231	Klebsiella pneumoniae	24	1
HSH	F01-232	Klebsiella pneumoniae	23	4
HSH	F01-233	Klebsiella pneumoniae	24	0.5
HSH	F01-234	Klebsiella pneumoniae	21	2
HSH	F01-235	Klebsiella pneumoniae	21	1
HSH	F01-236	Klebsiella pneumoniae	21	1
HSH	F01-237	Klebsiella pneumoniae	23	1
HSH	F01-238	Klebsiella pneumoniae	23	0.5
HSH	F01-239	Klebsiella pneumoniae	25	0.25
HSH	F01-240	Klebsiella pneumoniae	25	0.5
HSH	F01-241	Klebsiella pneumoniae	24	0.5
HSH	F01-242	Klebsiella pneumoniae	24	1
HSH	F01-243	Klebsiella pneumoniae	21	0.5
HSH	F01-244	Klebsiella pneumoniae	20	1
HSH	F01-245	Klebsiella pneumoniae	22	0.25
HSH	F01-246	Klebsiella pneumoniae	8	16
HSH	F01-248	Klebsiella pneumoniae	24	0.25
HSH	F01-249	Klebsiella pneumoniae	23	0.5
HSH	F01-250	Klebsiella pneumoniae	22	0.25
HSH	F01-251	Klebsiella pneumoniae	23	0.25
HSH	F01-252	Klebsiella pneumoniae	18	1
HSH	F01-253	Klebsiella pneumoniae	22	0.5
HSH	F01-254	Klebsiella pneumoniae	23	0.25
HSH	F01-255	Klebsiella pneumoniae	22	0.5
HSH	F01-256	Klebsiella pneumoniae	23	0.5
HSH	F01-257	Klebsiella pneumoniae	18	2
HSH	F01-258	Klebsiella pneumoniae	22	1
HSH	F01-259	Klebsiella pneumoniae	24	0.5
HSH	F01-260	Klebsiella pneumoniae	16	8
HSH	F01-261	Klebsiella pneumoniae	25	0.25
HSH	F01-262	Klebsiella pneumoniae	24	0.5
HSH	F01-263	Klebsiella pneumoniae	22	0.25
HSH	F01-264	Klebsiella pneumoniae	25	0.25
HSH	F01-265	Klebsiella pneumoniae	24	2
HSH	F01-266	Klebsiella pneumoniae	23	0.5
HSH	F01-267	Klebsiella pneumoniae	23	0.5
HSH	F01-268	Klebsiella pneumoniae	23	0.5
HSH	F01-269	Klebsiella pneumoniae	23	1
HSH	F01-270	Klebsiella pneumoniae	25	0.5
HSH	F01-271	Klebsiella pneumoniae	21	0.5
HSH	F01-272	Klebsiella pneumoniae	22	0.5
HSH	F01-273	Klebsiella pneumoniae	24	0.5
HSH	F01-274	Klebsiella pneumoniae	19	8
HSH	F01-275	Klebsiella pneumoniae	23	0.5
HSH	F01-276	Klebsiella pneumoniae	24	0.5
HSH	F01-277	Klebsiella pneumoniae	18	2
HSH	F01-278	Klebsiella pneumoniae	18	2
HSH	F01-279	Klebsiella pneumoniae	19	4
HSH	F01-280	Klebsiella pneumoniae	23	0.5
HSH	F01-281	Klebsiella pneumoniae	23	1
HSH	F01-282	Klebsiella pneumoniae	22	0.25
HSH	F01-283	Klebsiella pneumoniae	22	0.25
HSH	F01-284	Klebsiella pneumoniae	23	0.25
HSH	F01-285	Klebsiella pneumoniae	23	0.5
HSH	F01-286	Klebsiella pneumoniae	22	0.5
HSH	F01-287	Klebsiella pneumoniae	23	1
HSH	F01-288	Klebsiella pneumoniae	24	0.25
HSH	F01-289	Klebsiella pneumoniae	24	0.25
HSH	F01-290	Klebsiella pneumoniae	18	4
HSH	F01-291	Klebsiella pneumoniae	21	0.5
HSH	F01-292	Klebsiella pneumoniae	24	0.25
HSH	F01-293	Klebsiella pneumoniae	22	0.5
HSH	F01-294	Klebsiella pneumoniae	24	0.5
HSH	F01-295	Klebsiella pneumoniae	18	2
HSH	F01-296	Klebsiella pneumoniae	23	0.5
HSH	F01-297	Klebsiella pneumoniae	23	0.25
HSH	F01-298	Klebsiella pneumoniae	26	0.5
HSH	F01-299	Klebsiella pneumoniae	9	16
HSH	F01-300	Klebsiella pneumoniae	20	0.25
HSH	F01-301	Klebsiella pneumoniae	24	0.5
HSH	F01-302	Klebsiella pneumoniae	17	4
HSH	F01-303	Klebsiella pneumoniae	22	0.5
HSH	F01-304	Klebsiella pneumoniae	25	0.5
HSH	F01-305	Klebsiella pneumoniae	18	2
HSH	F01-306	Klebsiella pneumoniae	26	0.25
HSH	F01-307	Klebsiella pneumoniae	22	0.5
HSH	F01-308	Klebsiella pneumoniae	23	0.25
HSH	F01-309	Klebsiella pneumoniae	20	0.5
HSH	F01-310	Klebsiella pneumoniae	20	2
HSH	F01-311	Klebsiella pneumoniae	23	0.5
HSH	F01-312	Klebsiella pneumoniae	22	1
HSH	F01-313	Klebsiella pneumoniae	16	8
HSH	F01-314	Klebsiella pneumoniae	23	1
HSH	F01-315	Klebsiella pneumoniae	8	16
HSH	F01-316	Klebsiella pneumoniae	8	8
HSH	F01-317	Klebsiella pneumoniae	10	16
HSH	F01-318	Klebsiella pneumoniae	6	32
HSH	F01-319	Klebsiella pneumoniae	25	0.5
HSH	F01-320	Klebsiella pneumoniae	22	0.5
HSH	F01-321	Klebsiella pneumoniae	18	16
HSH	F01-322	Klebsiella pneumoniae	23	0.25
HSH	F01-323	Klebsiella pneumoniae	22	0.5
HSH	F01-324	Klebsiella pneumoniae	19	2
HSH	F01-325	Klebsiella pneumoniae	23	0.25
HSH	F01-326	Klebsiella pneumoniae	25	0.5
HSH	F01-327	Klebsiella pneumoniae	18	1
HSH	F01-328	Klebsiella pneumoniae	22	0.5
HSH	F01-329	Klebsiella pneumoniae	25	0.25
HSH	F01-330	Klebsiella pneumoniae	22	0.5
HSH	F01-331	Klebsiella pneumoniae	23	0.5
PUH	F02-101	Klebsiella pneumoniae	24	0.5
PUH	F02-102	Klebsiella pneumoniae	22	0.5
PUH	F02-103	Klebsiella pneumoniae	25	0.5
PUH	F02-104	Klebsiella pneumoniae	25	0.25
PUH	F02-105	Klebsiella pneumoniae	22	0.5
PUH	F02-106	Klebsiella pneumoniae	25	0.5
PUH	F02-107	Klebsiella pneumoniae	25	0.25
PUH	F02-108	Klebsiella pneumoniae	23	0.5
PUH	F02-109	Klebsiella pneumoniae	23	0.25
PUH	F02-110	Klebsiella pneumoniae	23	0.5
PUH	F02-111	Klebsiella pneumoniae	25	0.5
PUH	F02-112	Klebsiella pneumoniae	24	0.5
PUH	F02-113	Klebsiella pneumoniae	24	0.5
PUH	F02-114	Klebsiella pneumoniae	24	0.5
PUH	F02-115	Klebsiella pneumoniae	23	0.25
PUH	F02-116	Klebsiella pneumoniae	24	0.5
PUH	F02-117	Klebsiella pneumoniae	22	0.25
PUH	F02-118	Klebsiella pneumoniae	23	0.5
PUH	F02-119	Klebsiella pneumoniae	21	0.5
PUH	F02-120	Klebsiella pneumoniae	23	0.5
PUH	F02-121	Klebsiella pneumoniae	23	0.5
PUH	F02-122	Klebsiella pneumoniae	23	1
PUH	F02-123	Klebsiella pneumoniae	22	0.5
PUH	F02-124	Klebsiella pneumoniae	24	0.25
PUH	F02-125	Klebsiella pneumoniae	24	0.25
PUH	F02-126	Klebsiella pneumoniae	25	0.25
PUH	F02-127	Klebsiella pneumoniae	25	0.5
PUH	F02-128	Klebsiella pneumoniae	24	0.5
PUH	F02-129	Klebsiella pneumoniae	25	0.25
PUH	F02-130	Klebsiella pneumoniae	24	0.5
PUH	F02-131	Klebsiella pneumoniae	26	0.25
PUH	F02-132	Klebsiella pneumoniae	24	0.25
PUH	F02-133	Klebsiella pneumoniae	26	0.5
PUH	F02-134	Klebsiella pneumoniae	24	0.25
PUH	F02-135	Klebsiella pneumoniae	25	0.25
PUH	F02-136	Klebsiella pneumoniae	24	0.25
PUH	F02-137	Klebsiella pneumoniae	25	0.25
PUH	F02-138	Klebsiella pneumoniae	25	0.25
PUH	F02-139	Klebsiella pneumoniae	25	0.25
PUH	F02-140	Klebsiella pneumoniae	25	0.5
PUH	F02-141	Klebsiella pneumoniae	25	0.25
PUH	F02-142	Klebsiella pneumoniae	25	0.25
PUH	F02-143	Klebsiella pneumoniae	25	0.5
PUH	F02-144	Klebsiella pneumoniae	24	0.5
PUH	F02-145	Klebsiella pneumoniae	24	0.5
PUH	F02-146	Klebsiella pneumoniae	26	0.25
PUH	F02-147	Klebsiella pneumoniae	24	0.5
PUH	F02-148	Klebsiella pneumoniae	24	0.25
PUH	F02-149	Klebsiella pneumoniae	23	0.5
PUH	F02-150	Klebsiella pneumoniae	22	0.5
PUH	F02-151	Klebsiella pneumoniae	24	0.25
PUH	F02-152	Klebsiella pneumoniae	24	0.5
PUH	F02-153	Klebsiella pneumoniae	24	0.5
PUH	F02-154	Klebsiella pneumoniae	22	0.5
PUH	F02-155	Klebsiella pneumoniae	24	0.5
PUH	F02-156	Klebsiella pneumoniae	22	0.5
PUH	F02-157	Klebsiella pneumoniae	25	0.25
PUH	F02-158	Klebsiella pneumoniae	23	0.5
PUH	F02-159	Klebsiella pneumoniae	23	0.5
PUH	F02-160	Klebsiella pneumoniae	23	0.25
PUH	F02-161	Klebsiella pneumoniae	24	0.5
PUH	F02-162	Klebsiella pneumoniae	24	0.5
PUH	F02-163	Klebsiella pneumoniae	25	0.5
PUH	F02-164	Klebsiella pneumoniae	25	0.5
PUH	F02-165	Klebsiella pneumoniae	25	0.5
PUH	F02-166	Klebsiella pneumoniae	25	0.25
PUH	F02-167	Klebsiella pneumoniae	25	0.25
PUH	F02-168	Klebsiella pneumoniae	25	0.25
PUH	F02-169	Klebsiella pneumoniae	23	0.5
PUH	F02-170	Klebsiella pneumoniae	25	0.25
PUH	F02-172	Klebsiella pneumoniae	26	1
PUH	F02-173	Klebsiella pneumoniae	25	0.125
PUH	F02-174	Klebsiella pneumoniae	25	0.25
PUH	F02-175	Klebsiella pneumoniae	24	1
PUH	F02-176	Klebsiella pneumoniae	24	0.25
PUH	F02-177	Klebsiella pneumoniae	24	0.5
PUH	F02-178	Klebsiella pneumoniae	24	0.5
PUH	F02-179	Klebsiella pneumoniae	24	0.5
PUH	F02-180	Klebsiella pneumoniae	23	0.5
PUH	F02-181	Klebsiella pneumoniae	26	1
PUH	F02-182	Klebsiella pneumoniae	23	0.5
PUH	F02-183	Klebsiella pneumoniae	23	0.5
PUH	F02-184	Klebsiella pneumoniae	23	0.5
PUH	F02-185	Klebsiella pneumoniae	25	0.5
PUH	F02-186	Klebsiella pneumoniae	16	8
PUH	F02-187	Klebsiella pneumoniae	25	0.5
PUH	F02-188	Klebsiella pneumoniae	20	2
PUH	F02-189	Klebsiella pneumoniae	20	2
PUH	F02-190	Klebsiella pneumoniae	9	8
PUH	F02-191	Klebsiella pneumoniae	23	0.5
PUH	F02-192	Klebsiella pneumoniae	23	0.5
PUH	F02-193	Klebsiella pneumoniae	23	0.5
PUH	F02-194	Klebsiella pneumoniae	6	32
PUH	F02-195	Klebsiella pneumoniae	18	4
PUH	F02-196	Klebsiella pneumoniae	22	0.5
PUH	F02-197	Klebsiella pneumoniae	19	1
PUH	F02-198	Klebsiella pneumoniae	18	2
PUH	F02-199	Klebsiella pneumoniae	28	0.5
PUH	F02-200	Klebsiella pneumoniae	7	16
PEK	F03-101	Klebsiella pneumoniae	22	0.5
PEK	F03-102	Klebsiella pneumoniae	21	0.5
PEK	F03-103	Klebsiella pneumoniae	19	1
PEK	F03-104	Klebsiella pneumoniae	21	0.5
PEK	F03-105	Klebsiella pneumoniae	21	0.5
PEK	F03-106	Klebsiella pneumoniae	21	1
PEK	F03-107	Klebsiella pneumoniae	21	0.5
PEK	F03-108	Klebsiella pneumoniae	14	4
PEK	F03-109	Klebsiella pneumoniae	6	16
PEK	F03-110	Klebsiella pneumoniae	21	0.5
PEK	F03-111	Klebsiella pneumoniae	24	1
PEK	F03-112	Klebsiella pneumoniae	23	1
PEK	F03-113	Klebsiella pneumoniae	23	0.5
PEK	F03-114	Klebsiella pneumoniae	23	0.25
PEK	F03-115	Klebsiella pneumoniae	21	0.5
PEK	F03-116	Klebsiella pneumoniae	21	0.5
PEK	F03-117	Klebsiella pneumoniae	22	0.5
PEK	F03-118	Klebsiella pneumoniae	21	2
PEK	F03-119	Klebsiella pneumoniae	22	0.5
PEK	F03-120	Klebsiella pneumoniae	23	0.5
PEK	F03-121	Klebsiella pneumoniae	22	0.5
PEK	F03-122	Klebsiella pneumoniae	22	0.5
PEK	F03-123	Klebsiella pneumoniae	14	4
PEK	F03-124	Klebsiella pneumoniae	23	2
PEK	F03-125	Klebsiella pneumoniae	25	0.25
PEK	F03-126	Klebsiella pneumoniae	17	2
PEK	F03-127	Klebsiella pneumoniae	23	0.5
PEK	F03-128	Klebsiella pneumoniae	21	0.5
PEK	F03-129	Klebsiella pneumoniae	22	0.5
PEK	F03-130	Klebsiella pneumoniae	21	1
PEK	F03-131	Klebsiella pneumoniae	22	0.5
PEK	F03-132	Klebsiella pneumoniae	16	2
PEK	F03-133	Klebsiella pneumoniae	22	0.5
PEK	F03-134	Klebsiella pneumoniae	17	4
PEK	F03-135	Klebsiella pneumoniae	21	0.5
PEK	F03-136	Klebsiella pneumoniae	14	4
PEK	F03-137	Klebsiella pneumoniae	20	1
PEK	F03-138	Klebsiella pneumoniae	20	0.5
PEK	F03-139	Klebsiella pneumoniae	13	8
PEK	F03-140	Klebsiella pneumoniae	22	0.5
PEK	F03-141	Klebsiella pneumoniae	21	0.25
PEK	F03-142	Klebsiella pneumoniae	22	0.5
PEK	F03-143	Klebsiella pneumoniae	6	8
PEK	F03-144	Klebsiella pneumoniae	20	0.5
PEK	F03-145	Klebsiella pneumoniae	21	0.5
PEK	F03-146	Klebsiella pneumoniae	17	4
PEK	F03-147	Klebsiella pneumoniae	22	0.5
PEK	F03-148	Klebsiella pneumoniae	22	0.5
PEK	F03-149	Klebsiella pneumoniae	22	0.5
PEK	F03-150	Klebsiella pneumoniae	22	0.5
PEK	F03-151	Klebsiella pneumoniae	19	2
PEK	F03-152	Klebsiella pneumoniae	22	1
PEK	F03-153	Klebsiella pneumoniae	22	1
PEK	F03-154	Klebsiella pneumoniae	23	1
PEK	F03-155	Klebsiella pneumoniae	17	4
PEK	F03-156	Klebsiella pneumoniae	20	1
PEK	F03-157	Klebsiella pneumoniae	22	1
PEK	F03-158	Klebsiella pneumoniae	20	1
PEK	F03-159	Klebsiella pneumoniae	22	0.5
PEK	F03-160	Klebsiella pneumoniae	23	1
PEK	F03-161	Klebsiella pneumoniae	24	0.5
PEK	F03-162	Klebsiella pneumoniae	22	0.5
PEK	F03-163	Klebsiella pneumoniae	19	2
PEK	F03-164	Klebsiella pneumoniae	13	8
PEK	F03-165	Klebsiella pneumoniae	23	0.5
PEK	F03-166	Klebsiella pneumoniae	22	0.5
PEK	F03-167	Klebsiella pneumoniae	20	1
PEK	F03-168	Klebsiella pneumoniae	19	2
PEK	F03-169	Klebsiella pneumoniae	24	0.5
PEK	F03-170	Klebsiella pneumoniae	23	0.5
PEK	F03-171	Klebsiella pneumoniae	19	2
PEK	F03-172	Klebsiella pneumoniae	19	1
PEK	F03-173	Klebsiella pneumoniae	22	1
PEK	F03-174	Klebsiella pneumoniae	19	2
PEK	F03-175	Klebsiella pneumoniae	22	1
PEK	F03-176	Klebsiella pneumoniae	23	0.5
PEK	F03-177	Klebsiella pneumoniae	24	1
PEK	F03-178	Klebsiella pneumoniae	23	1
PEK	F03-179	Klebsiella pneumoniae	24	0.5
PEK	F03-180	Klebsiella pneumoniae	23	0.5
PEK	F03-181	Klebsiella pneumoniae	21	1
PEK	F03-182	Klebsiella pneumoniae	23	0.5
PEK	F03-183	Klebsiella pneumoniae	22	0.5
PEK	F03-184	Klebsiella pneumoniae	22	0.5
PEK	F03-185	Klebsiella pneumoniae	19	2
PEK	F03-186	Klebsiella pneumoniae	23	0.5
PEK	F03-187	Klebsiella pneumoniae	25	0.5
PEK	F03-188	Klebsiella pneumoniae	22	0.5
PEK	F03-189	Klebsiella pneumoniae	22	0.5
PEK	F03-190	Klebsiella pneumoniae	22	0.5
PEK	F03-191	Klebsiella pneumoniae	21	1
PEK	F03-192	Klebsiella pneumoniae	21	1
PEK	F03-193	Klebsiella pneumoniae	23	0.5
PEK	F03-194	Klebsiella pneumoniae	21	1
PEK	F03-195	Klebsiella pneumoniae	23	0.5
PEK	F03-196	Klebsiella pneumoniae	23	0.5
PEK	F03-197	Klebsiella pneumoniae	24	0.5
PEK	F03-198	Klebsiella pneumoniae	22	0.5
PEK	F03-199	Klebsiella pneumoniae	21	0.5
PEK	F03-200	Klebsiella pneumoniae	16	2
SYF	F04-101	Klebsiella pneumoniae	22	0.5
SYF	F04-102	Klebsiella pneumoniae	21	0.5
SYF	F04-103	Klebsiella pneumoniae	19	1
SYF	F04-104	Klebsiella pneumoniae	21	0.5
SYF	F04-105	Klebsiella pneumoniae	21	0.5
SYF	F04-106	Klebsiella pneumoniae	21	1
SYF	F04-107	Klebsiella pneumoniae	21	0.5
SYF	F04-108	Klebsiella pneumoniae	14	4
SYF	F04-109	Klebsiella pneumoniae	6	16
SYF	F04-110	Klebsiella pneumoniae	21	0.5
SYF	F04-111	Klebsiella pneumoniae	24	1
SYF	F04-112	Klebsiella pneumoniae	23	1
SYF	F04-113	Klebsiella pneumoniae	23	0.5
SYF	F04-114	Klebsiella pneumoniae	23	0.25
SYF	F04-115	Klebsiella pneumoniae	21	0.5
SYF	F04-116	Klebsiella pneumoniae	21	0.5
SYF	F04-117	Klebsiella pneumoniae	22	0.5
SYF	F04-118	Klebsiella pneumoniae	21	2
SYF	F04-119	Klebsiella pneumoniae	22	0.5
SYF	F04-120	Klebsiella pneumoniae	23	0.5
SYF	F04-121	Klebsiella pneumoniae	22	0.5
SYF	F04-122	Klebsiella pneumoniae	22	0.5
SYF	F04-123	Klebsiella pneumoniae	14	4
SYF	F04-124	Klebsiella pneumoniae	23	2
SYF	F04-125	Klebsiella pneumoniae	25	0.25
SYF	F04-126	Klebsiella pneumoniae	17	2
SYF	F04-127	Klebsiella pneumoniae	23	0.5
SYF	F04-128	Klebsiella pneumoniae	21	0.5
SYF	F04-129	Klebsiella pneumoniae	22	0.5
SYF	F04-130	Klebsiella pneumoniae	21	1
SYF	F04-131	Klebsiella pneumoniae	22	0.5
SYF	F04-132	Klebsiella pneumoniae	16	2
SYF	F04-133	Klebsiella pneumoniae	22	0.5
SYF	F04-134	Klebsiella pneumoniae	17	4
SYF	F04-135	Klebsiella pneumoniae	21	0.5
SYF	F04-136	Klebsiella pneumoniae	14	4
SYF	F04-137	Klebsiella pneumoniae	20	1
SYF	F04-138	Klebsiella pneumoniae	20	0.5
SYF	F04-139	Klebsiella pneumoniae	13	8
SYF	F04-140	Klebsiella pneumoniae	22	0.5
SYF	F04-141	Klebsiella pneumoniae	21	0.25
SYF	F04-142	Klebsiella pneumoniae	22	0.5
SYF	F04-143	Klebsiella pneumoniae	6	8
SYF	F04-144	Klebsiella pneumoniae	20	0.5
SYF	F04-145	Klebsiella pneumoniae	21	0.5
SYF	F04-146	Klebsiella pneumoniae	17	4
SYF	F04-147	Klebsiella pneumoniae	22	0.5
SYF	F04-148	Klebsiella pneumoniae	22	0.5
SYF	F04-149	Klebsiella pneumoniae	22	0.5
SYF	F04-150	Klebsiella pneumoniae	22	0.5
SYF	F04-151	Klebsiella pneumoniae	19	2
SYF	F04-152	Klebsiella pneumoniae	22	1
SYF	F04-153	Klebsiella pneumoniae	22	1
SYF	F04-154	Klebsiella pneumoniae	23	1
SYF	F04-155	Klebsiella pneumoniae	17	4
SYF	F04-156	Klebsiella pneumoniae	20	1
SYF	F04-157	Klebsiella pneumoniae	22	1
SYF	F04-158	Klebsiella pneumoniae	20	1
SYF	F04-159	Klebsiella pneumoniae	22	0.5
SYF	F04-160	Klebsiella pneumoniae	23	1
SYF	F04-161	Klebsiella pneumoniae	24	0.5
SYF	F04-162	Klebsiella pneumoniae	22	0.5
SYF	F04-163	Klebsiella pneumoniae	19	2
SYF	F04-164	Klebsiella pneumoniae	13	8
SYF	F04-165	Klebsiella pneumoniae	23	0.5
SYF	F04-166	Klebsiella pneumoniae	22	0.5
SYF	F04-167	Klebsiella pneumoniae	20	1
SYF	F04-168	Klebsiella pneumoniae	19	2
SYF	F04-169	Klebsiella pneumoniae	24	0.5
SYF	F04-170	Klebsiella pneumoniae	23	0.5
SYF	F04-171	Klebsiella pneumoniae	19	2
SYF	F04-172	Klebsiella pneumoniae	19	1
SYF	F04-173	Klebsiella pneumoniae	22	1
SYF	F04-174	Klebsiella pneumoniae	19	2
SYF	F04-175	Klebsiella pneumoniae	22	1
SYF	F04-176	Klebsiella pneumoniae	23	0.5
SYF	F04-177	Klebsiella pneumoniae	24	1
SYF	F04-178	Klebsiella pneumoniae	23	1
SYF	F04-179	Klebsiella pneumoniae	24	0.5
SYF	F04-180	Klebsiella pneumoniae	23	0.5
SYF	F04-181	Klebsiella pneumoniae	21	1
SYF	F04-182	Klebsiella pneumoniae	23	0.5
SYF	F04-183	Klebsiella pneumoniae	22	0.5
SYF	F04-184	Klebsiella pneumoniae	22	0.5
SYF	F04-185	Klebsiella pneumoniae	19	2
SYF	F04-186	Klebsiella pneumoniae	23	0.5
SYF	F04-187	Klebsiella pneumoniae	25	0.5
SYF	F04-188	Klebsiella pneumoniae	22	0.5
SYF	F04-189	Klebsiella pneumoniae	22	0.5
SYF	F04-190	Klebsiella pneumoniae	22	0.5
SYF	F04-191	Klebsiella pneumoniae	21	1
SYF	F04-192	Klebsiella pneumoniae	21	1
SYF	F04-193	Klebsiella pneumoniae	23	0.5
SYF	F04-194	Klebsiella pneumoniae	21	1
SYF	F04-195	Klebsiella pneumoniae	23	0.5
SYF	F04-196	Klebsiella pneumoniae	23	0.5
SYF	F04-197	Klebsiella pneumoniae	24	0.5
SYF	F04-198	Klebsiella pneumoniae	22	0.5
SYF	F04-199	Klebsiella pneumoniae	21	0.5
SYF	F04-200	Klebsiella pneumoniae	16	2
HSH	F01-341	Staphylococcus aureus	36	0.125
HSH	F01-342	Staphylococcus aureus	36	0.125
HSH	F01-343	Staphylococcus aureus	37	0.06
HSH	F01-344	Staphylococcus aureus	36	0.125
HSH	F01-345	Staphylococcus aureus	36	0.125
HSH	F01-346	Staphylococcus aureus	37	0.125
HSH	F01-347	Staphylococcus aureus	35	0.125
HSH	F01-348	Staphylococcus aureus	37	0.125
HSH	F01-349	Staphylococcus aureus	36	0.125
HSH	F01-350	Staphylococcus aureus	39	0.125
HSH	F01-351	Staphylococcus aureus	37	0.125
HSH	F01-352	Staphylococcus aureus	36	0.125
HSH	F01-353	Staphylococcus aureus	35	0.125
HSH	F01-354	Staphylococcus aureus	36	0.125
HSH	F01-355	Staphylococcus aureus	36	0.125
HSH	F01-356	Staphylococcus aureus	37	0.125
HSH	F01-357	Staphylococcus aureus	37	0.125
HSH	F01-358	Staphylococcus aureus	36	0.125
HSH	F01-359	Staphylococcus aureus	38	0.125
HSH	F01-360	Staphylococcus aureus	36	0.125
HSH	F01-361	Staphylococcus aureus	38	0.125
HSH	F01-362	Staphylococcus aureus	37	0.125
HSH	F01-363	Staphylococcus aureus	38	0.125
HSH	F01-364	Staphylococcus aureus	36	0.125
HSH	F01-365	Staphylococcus aureus	35	0.125
HSH	F01-366	Staphylococcus aureus	35	0.125
HSH	F01-367	Staphylococcus aureus	35	0.125
HSH	F01-368	Staphylococcus aureus	35	0.125
HSH	F01-369	Staphylococcus aureus	35	0.125
HSH	F01-370	Staphylococcus aureus	38	0.125
HSH	F01-371	Staphylococcus aureus	35	0.125
HSH	F01-372	Staphylococcus aureus	36	0.06
HSH	F01-373	Staphylococcus aureus	37	0.125
HSH	F01-374	Staphylococcus aureus	25	0.5
HSH	F01-375	Staphylococcus aureus	35	0.125
HSH	F01-376	Staphylococcus aureus	38	0.125
HSH	F01-377	Staphylococcus aureus	36	0.125
HSH	F01-378	Staphylococcus aureus	38	0.125
HSH	F01-379	Staphylococcus aureus	37	0.125
HSH	F01-380	Staphylococcus aureus	38	0.125
HSH	F01-381	Staphylococcus aureus	35	0.125
HSH	F01-382	Staphylococcus aureus	35	0.125
HSH	F01-383	Staphylococcus aureus	36	0.125
HSH	F01-384	Staphylococcus aureus	36	0.125
HSH	F01-385	Staphylococcus aureus	36	0.125
HSH	F01-386	Staphylococcus aureus	36	0.125
HSH	F01-387	Staphylococcus aureus	39	0.125
HSH	F01-388	Staphylococcus aureus	34	0.125
HSH	F01-389	Staphylococcus aureus	38	0.125
HSH	F01-390	Staphylococcus aureus	36	0.06
HSH	F01-391	Staphylococcus aureus	36	0.125
HSH	F01-392	Staphylococcus aureus	35	0.125
HSH	F01-393	Staphylococcus aureus	39	0.125
HSH	F01-394	Staphylococcus aureus	35	0.125
HSH	F01-395	Staphylococcus aureus	36	0.5
HSH	F01-396	Staphylococcus aureus	36	0.125
HSH	F01-397	Staphylococcus aureus	36	0.125
HSH	F01-398	Staphylococcus aureus	33	0.125
HSH	F01-399	Staphylococcus aureus	40	0.125
HSH	F01-400	Staphylococcus aureus	35	0.125
HSH	F01-401	Staphylococcus aureus	36	0.125
HSH	F01-402	Staphylococcus aureus	35	0.125
HSH	F01-403	Staphylococcus aureus	37	0.125
HSH	F01-404	Staphylococcus aureus	34	0.125
HSH	F01-405	Staphylococcus aureus	35	0.06
HSH	F01-406	Staphylococcus aureus	34	0.125
HSH	F01-407	Staphylococcus aureus	36	0.125
HSH	F01-408	Staphylococcus aureus	36	0.125
HSH	F01-409	Staphylococcus aureus	37	0.125
HSH	F01-410	Staphylococcus aureus	35	0.125
HSH	F01-411	Staphylococcus aureus	36	0.125
HSH	F01-412	Staphylococcus aureus	35	0.25
HSH	F01-413	Staphylococcus aureus	38	0.125
HSH	F01-414	Staphylococcus aureus	38	0.125
HSH	F01-415	Staphylococcus aureus	37	0.125
HSH	F01-416	Staphylococcus aureus	35	0.125
HSH	F01-417	Staphylococcus aureus	38	0.125
HSH	F01-418	Staphylococcus aureus	37	0.125
HSH	F01-419	Staphylococcus aureus	37	0.125
HSH	F01-420	Staphylococcus aureus	35	0.125
HSH	F01-421	Staphylococcus aureus	36	0.125
HSH	F01-422	Staphylococcus aureus	37	0.125
HSH	F01-423	Staphylococcus aureus	26	0.5
HSH	F01-424	Staphylococcus aureus	32	0.125
HSH	F01-425	Staphylococcus aureus	37	0.125
HSH	F01-426	Staphylococcus aureus	35	0.125
HSH	F01-427	Staphylococcus aureus	35	0.125
HSH	F01-428	Staphylococcus aureus	36	0.125
HSH	F01-429	Staphylococcus aureus	36	0.125
HSH	F01-430	Staphylococcus aureus	25	0.5
HSH	F01-431	Staphylococcus aureus	35	0.125
HSH	F01-432	Staphylococcus aureus	36	0.125
HSH	F01-433	Staphylococcus aureus	37	0.125
HSH	F01-434	Staphylococcus aureus	35	0.125
HSH	F01-435	Staphylococcus aureus	36	0.125
HSH	F01-436	Staphylococcus aureus	34	0.125
HSH	F01-437	Staphylococcus aureus	35	0.125
HSH	F01-438	Staphylococcus aureus	37	0.125
HSH	F01-439	Staphylococcus aureus	35	0.125
HSH	F01-440	Staphylococcus aureus	35	0.125
HSH	F01-441	Staphylococcus aureus	36	0.125
HSH	F01-442	Staphylococcus aureus	36	0.125
HSH	F01-443	Staphylococcus aureus	25	0.5
HSH	F01-444	Staphylococcus aureus	40	0.125
PUH	F02-201	Staphylococcus aureus	39	0.125
PUH	F02-202	Staphylococcus aureus	40	0.125
PUH	F02-203	Staphylococcus aureus	35	0.125
PUH	F02-204	Staphylococcus aureus	37	0.125
PUH	F02-205	Staphylococcus aureus	37	0.125
PUH	F02-206	Staphylococcus aureus	35	0.125
PUH	F02-207	Staphylococcus aureus	37	0.125
PUH	F02-208	Staphylococcus aureus	35	0.06
PUH	F02-209	Staphylococcus aureus	38	0.125
PUH	F02-210	Staphylococcus aureus	36	0.125
PUH	F02-211	Staphylococcus aureus	39	0.125
PUH	F02-212	Staphylococcus aureus	37	0.125
PUH	F02-213	Staphylococcus aureus	36	0.125
PUH	F02-214	Staphylococcus aureus	38	0.125
PUH	F02-215	Staphylococcus aureus	36	0.125
PUH	F02-216	Staphylococcus aureus	43	0.03
PUH	F02-217	Staphylococcus aureus	37	0.125
PUH	F02-218	Staphylococcus aureus	36	0.125
PUH	F02-219	Staphylococcus aureus	34	0.06
PUH	F02-220	Staphylococcus aureus	37	0.125
PUH	F02-221	Staphylococcus aureus	39	0.125
PUH	F02-222	Staphylococcus aureus	38	0.125
PUH	F02-223	Staphylococcus aureus	37	0.06
PUH	F02-224	Staphylococcus aureus	37	0.125
PUH	F02-225	Staphylococcus aureus	39	0.25
PUH	F02-226	Staphylococcus aureus	36	0.125
PUH	F02-227	Staphylococcus aureus	38	0.125
PUH	F02-228	Staphylococcus aureus	37	0.25
PUH	F02-229	Staphylococcus aureus	37	0.5
PUH	F02-230	Staphylococcus aureus	40	0.25
PUH	F02-231	Staphylococcus aureus	37	0.125
PUH	F02-232	Staphylococcus aureus	38	0.125
PUH	F02-233	Staphylococcus aureus	38	0.25
PUH	F02-234	Staphylococcus aureus	38	0.125
PUH	F02-235	Staphylococcus aureus	36	0.125
PUH	F02-236	Staphylococcus aureus	37	0.125
PUH	F02-237	Staphylococcus aureus	37	0.125
PUH	F02-238	Staphylococcus aureus	42	0.125
PUH	F02-239	Staphylococcus aureus	38	0.125
PUH	F02-240	Staphylococcus aureus	38	0.125
PUH	F02-241	Staphylococcus aureus	40	0.25
PUH	F02-242	Staphylococcus aureus	37	0.125
PUH	F02-243	Staphylococcus aureus	38	0.125
PUH	F02-244	Staphylococcus aureus	38	0.25
PUH	F02-245	Staphylococcus aureus	36	0.125
PUH	F02-246	Staphylococcus aureus	38	0.125
PUH	F02-247	Staphylococcus aureus	37	0.125
PUH	F02-248	Staphylococcus aureus	37	0.125
PUH	F02-249	Staphylococcus aureus	36	0.06
PUH	F02-250	Staphylococcus aureus	37	0.125
PUH	F02-251	Staphylococcus aureus	36	0.125
PUH	F02-252	Staphylococcus aureus	37	0.125
PUH	F02-253	Staphylococcus aureus	39	0.125
PUH	F02-254	Staphylococcus aureus	38	0.125
PUH	F02-255	Staphylococcus aureus	37	0.125
PUH	F02-256	Staphylococcus aureus	37	0.125
PUH	F02-257	Staphylococcus aureus	43	0.125
PUH	F02-258	Staphylococcus aureus	38	0.125
PUH	F02-259	Staphylococcus aureus	37	0.125
PUH	F02-260	Staphylococcus aureus	36	0.06
PUH	F02-261	Staphylococcus aureus	37	0.125
PUH	F02-262	Staphylococcus aureus	38	0.125
PUH	F02-263	Staphylococcus aureus	39	0.125
PUH	F02-264	Staphylococcus aureus	37	0.125
PUH	F02-265	Staphylococcus aureus	39	0.125
PUH	F02-266	Staphylococcus aureus	37	0.125
PUH	F02-267	Staphylococcus aureus	38	0.125
PUH	F02-268	Staphylococcus aureus	37	0.125
PUH	F02-269	Staphylococcus aureus	37	0.125
PUH	F02-270	Staphylococcus aureus	38	0.06
PUH	F02-271	Staphylococcus aureus	38	0.06
PUH	F02-272	Staphylococcus aureus	36	0.125
PUH	F02-273	Staphylococcus aureus	37	0.125
PUH	F02-274	Staphylococcus aureus	37	0.125
PUH	F02-275	Staphylococcus aureus	37	0.125
PUH	F02-276	Staphylococcus aureus	38	0.125
PUH	F02-277	Staphylococcus aureus	37	1
PUH	F02-278	Staphylococcus aureus	37	0.25
PUH	F02-279	Staphylococcus aureus	37	0.125
PUH	F02-280	Staphylococcus aureus	37	0.125
PUH	F02-281	Staphylococcus aureus	39	0.125
PUH	F02-282	Staphylococcus aureus	37	0.125
PUH	F02-283	Staphylococcus aureus	40	0.125
PUH	F02-284	Staphylococcus aureus	40	0.125
PUH	F02-285	Staphylococcus aureus	38	0.125
PUH	F02-286	Staphylococcus aureus	39	0.06
PUH	F02-287	Staphylococcus aureus	38	0.125
PUH	F02-288	Staphylococcus aureus	38	0.125
PUH	F02-289	Staphylococcus aureus	35	0.125
PUH	F02-290	Staphylococcus aureus	38	0.125
PUH	F02-291	Staphylococcus aureus	37	0.125
PUH	F02-292	Staphylococcus aureus	34	0.125
PUH	F02-293	Staphylococcus aureus	37	0.125
PUH	F02-294	Staphylococcus aureus	39	0.25
PUH	F02-295	Staphylococcus aureus	41	0.125
PUH	F02-296	Staphylococcus aureus	38	0.125
PUH	F02-297	Staphylococcus aureus	38	0.125
PUH	F02-298	Staphylococcus aureus	39	0.125
PUH	F02-299	Staphylococcus aureus	36	0.125
PUH	F02-300	Staphylococcus aureus	36	0.125
PEK	F03-201	Staphylococcus aureus	37	0.125
PEK	F03-202	Staphylococcus aureus	34	0.125
PEK	F03-203	Staphylococcus aureus	35	0.125
PEK	F03-204	Staphylococcus aureus	35	0.125
PEK	F03-205	Staphylococcus aureus	36	0.125
PEK	F03-206	Staphylococcus aureus	35	0.25
PEK	F03-207	Staphylococcus aureus	35	0.5
PEK	F03-208	Staphylococcus aureus	36	0.125
PEK	F03-209	Staphylococcus aureus	35	0.25
PEK	F03-210	Staphylococcus aureus	35	0.125
PEK	F03-211	Staphylococcus aureus	36	0.125
PEK	F03-212	Staphylococcus aureus	37	0.125
PEK	F03-213	Staphylococcus aureus	36	0.125
PEK	F03-214	Staphylococcus aureus	35	0.125
PEK	F03-215	Staphylococcus aureus	37	0.125
PEK	F03-216	Staphylococcus aureus	33	0.125
PEK	F03-217	Staphylococcus aureus	36	0.25
PEK	F03-218	Staphylococcus aureus	35	0.125
PEK	F03-219	Staphylococcus aureus	33	0.125
PEK	F03-220	Staphylococcus aureus	33	0.125
PEK	F03-221	Staphylococcus aureus	37	0.125
PEK	F03-222	Staphylococcus aureus	34	0.125
PEK	F03-223	Staphylococcus aureus	36	0.125
PEK	F03-224	Staphylococcus aureus	35	0.25
PEK	F03-225	Staphylococcus aureus	36	0.125
PEK	F03-226	Staphylococcus aureus	36	0.125
PEK	F03-227	Staphylococcus aureus	37	0.125
PEK	F03-228	Staphylococcus aureus	35	0.25
PEK	F03-229	Staphylococcus aureus	35	0.125
PEK	F03-230	Staphylococcus aureus	37	0.25
PEK	F03-231	Staphylococcus aureus	37	0.125
PEK	F03-232	Staphylococcus aureus	34	0.125
PEK	F03-233	Staphylococcus aureus	35	0.125
PEK	F03-234	Staphylococcus aureus	35	0.125
PEK	F03-235	Staphylococcus aureus	39	0.125
PEK	F03-236	Staphylococcus aureus	40	0.125
PEK	F03-237	Staphylococcus aureus	35	0.25
PEK	F03-238	Staphylococcus aureus	37	0.125
PEK	F03-239	Staphylococcus aureus	43	0.125
PEK	F03-240	Staphylococcus aureus	38	0.125
PEK	F03-241	Staphylococcus aureus	37	0.125
PEK	F03-242	Staphylococcus aureus	41	0.125
PEK	F03-243	Staphylococcus aureus	37	0.125
PEK	F03-244	Staphylococcus aureus	36	0.125
PEK	F03-245	Staphylococcus aureus	47	0.06
PEK	F03-246	Staphylococcus aureus	36	0.125
PEK	F03-247	Staphylococcus aureus	39	0.125
PEK	F03-248	Staphylococcus aureus	37	0.125
PEK	F03-249	Staphylococcus aureus	35	0.125
PEK	F03-250	Staphylococcus aureus	37	0.125
PEK	F03-251	Staphylococcus aureus	39	0.125
PEK	F03-252	Staphylococcus aureus	39	0.125
PEK	F03-253	Staphylococcus aureus	34	0.25
PEK	F03-254	Staphylococcus aureus	36	0.125
PEK	F03-255	Staphylococcus aureus	35	0.125
PEK	F03-256	Staphylococcus aureus	35	0.125
PEK	F03-257	Staphylococcus aureus	28	0.5
PEK	F03-258	Staphylococcus aureus	34	0.125
PEK	F03-259	Staphylococcus aureus	36	0.125
PEK	F03-260	Staphylococcus aureus	39	0.125
PEK	F03-261	Staphylococcus aureus	37	0.125
PEK	F03-262	Staphylococcus aureus	37	0.06
PEK	F03-263	Staphylococcus aureus	36	0.125
PEK	F03-264	Staphylococcus aureus	34	0.125
PEK	F03-265	Staphylococcus aureus	37	0.125
PEK	F03-266	Staphylococcus aureus	37	0.125
PEK	F03-267	Staphylococcus aureus	41	0.125
PEK	F03-268	Staphylococcus aureus	37	0.125
PEK	F03-269	Staphylococcus aureus	36	0.125
PEK	F03-270	Staphylococcus aureus	35	0.125
PEK	F03-271	Staphylococcus aureus	35	0.25
PEK	F03-272	Staphylococcus aureus	35	0.125
PEK	F03-273	Staphylococcus aureus	35	0.125
PEK	F03-274	Staphylococcus aureus	35	0.125
PEK	F03-275	Staphylococcus aureus	36	0.25
PEK	F03-276	Staphylococcus aureus	36	0.125
PEK	F03-277	Staphylococcus aureus	34	0.125
PEK	F03-278	Staphylococcus aureus	35	0.125
PEK	F03-279	Staphylococcus aureus	37	0.125
PEK	F03-280	Staphylococcus aureus	37	0.25
PEK	F03-281	Staphylococcus aureus	35	0.25
PEK	F03-282	Staphylococcus aureus	37	0.125
PEK	F03-283	Staphylococcus aureus	34	0.125
PEK	F03-284	Staphylococcus aureus	35	0.125
PEK	F03-285	Staphylococcus aureus	36	0.125
PEK	F03-286	Staphylococcus aureus	36	0.125
PEK	F03-287	Staphylococcus aureus	35	0.125
PEK	F03-288	Staphylococcus aureus	36	0.06
PEK	F03-289	Staphylococcus aureus	38	0.06
PEK	F03-290	Staphylococcus aureus	36	0.125
PEK	F03-291	Staphylococcus aureus	35	0.125
PEK	F03-292	Staphylococcus aureus	36	0.125
PEK	F03-293	Staphylococcus aureus	34	0.125
PEK	F03-294	Staphylococcus aureus	37	0.125
PEK	F03-295	Staphylococcus aureus	37	0.125
PEK	F03-296	Staphylococcus aureus	36	0.25
PEK	F03-297	Staphylococcus aureus	34	0.125
PEK	F03-298	Staphylococcus aureus	36	0.125
PEK	F03-299	Staphylococcus aureus	37	0.125
PEK	F03-300	Staphylococcus aureus	38	0.125
SYF	F04-201	Staphylococcus aureus	37	0.125
SYF	F04-202	Staphylococcus aureus	34	0.125
SYF	F04-203	Staphylococcus aureus	35	0.125
SYF	F04-204	Staphylococcus aureus	35	0.125
SYF	F04-205	Staphylococcus aureus	36	0.125
SYF	F04-206	Staphylococcus aureus	35	0.25
SYF	F04-207	Staphylococcus aureus	35	0.5
SYF	F04-208	Staphylococcus aureus	36	0.125
SYF	F04-209	Staphylococcus aureus	35	0.25
SYF	F04-210	Staphylococcus aureus	35	0.125
SYF	F04-211	Staphylococcus aureus	36	0.125
SYF	F04-212	Staphylococcus aureus	37	0.125
SYF	F04-213	Staphylococcus aureus	36	0.125
SYF	F04-214	Staphylococcus aureus	35	0.125
SYF	F04-215	Staphylococcus aureus	37	0.125
SYF	F04-216	Staphylococcus aureus	33	0.125
SYF	F04-217	Staphylococcus aureus	36	0.25
SYF	F04-218	Staphylococcus aureus	35	0.125
SYF	F04-219	Staphylococcus aureus	33	0.125
SYF	F04-220	Staphylococcus aureus	33	0.125
SYF	F04-221	Staphylococcus aureus	37	0.125
SYF	F04-222	Staphylococcus aureus	34	0.125
SYF	F04-223	Staphylococcus aureus	36	0.125
SYF	F04-224	Staphylococcus aureus	35	0.25
SYF	F04-225	Staphylococcus aureus	36	0.125
SYF	F04-226	Staphylococcus aureus	36	0.125
SYF	F04-227	Staphylococcus aureus	37	0.125
SYF	F04-228	Staphylococcus aureus	35	0.25
SYF	F04-229	Staphylococcus aureus	35	0.125
SYF	F04-230	Staphylococcus aureus	37	0.25
SYF	F04-231	Staphylococcus aureus	37	0.125
SYF	F04-232	Staphylococcus aureus	34	0.125
SYF	F04-233	Staphylococcus aureus	35	0.125
SYF	F04-234	Staphylococcus aureus	35	0.125
SYF	F04-235	Staphylococcus aureus	39	0.125
SYF	F04-236	Staphylococcus aureus	40	0.125
SYF	F04-237	Staphylococcus aureus	35	0.25
SYF	F04-238	Staphylococcus aureus	37	0.125
SYF	F04-239	Staphylococcus aureus	43	0.125
SYF	F04-240	Staphylococcus aureus	38	0.125
SYF	F04-241	Staphylococcus aureus	37	0.125
SYF	F04-242	Staphylococcus aureus	41	0.125
SYF	F04-243	Staphylococcus aureus	37	0.125
SYF	F04-244	Staphylococcus aureus	36	0.125
SYF	F04-245	Staphylococcus aureus	47	0.06
SYF	F04-246	Staphylococcus aureus	36	0.125
SYF	F04-247	Staphylococcus aureus	39	0.125
SYF	F04-248	Staphylococcus aureus	37	0.125
SYF	F04-249	Staphylococcus aureus	35	0.125
SYF	F04-250	Staphylococcus aureus	37	0.125
SYF	F04-251	Staphylococcus aureus	39	0.125
SYF	F04-252	Staphylococcus aureus	39	0.125
SYF	F04-253	Staphylococcus aureus	34	0.25
SYF	F04-254	Staphylococcus aureus	36	0.125
SYF	F04-255	Staphylococcus aureus	35	0.125
SYF	F04-256	Staphylococcus aureus	35	0.125
SYF	F04-257	Staphylococcus aureus	28	0.5
SYF	F04-258	Staphylococcus aureus	34	0.125
SYF	F04-259	Staphylococcus aureus	36	0.125
SYF	F04-260	Staphylococcus aureus	39	0.125
SYF	F04-261	Staphylococcus aureus	37	0.125
SYF	F04-262	Staphylococcus aureus	37	0.06
SYF	F04-263	Staphylococcus aureus	36	0.125
SYF	F04-264	Staphylococcus aureus	34	0.125
SYF	F04-265	Staphylococcus aureus	37	0.125
SYF	F04-266	Staphylococcus aureus	37	0.125
SYF	F04-267	Staphylococcus aureus	41	0.125
SYF	F04-268	Staphylococcus aureus	37	0.125
SYF	F04-269	Staphylococcus aureus	36	0.125
SYF	F04-270	Staphylococcus aureus	35	0.125
SYF	F04-271	Staphylococcus aureus	35	0.25
SYF	F04-272	Staphylococcus aureus	35	0.125
SYF	F04-273	Staphylococcus aureus	35	0.125
SYF	F04-274	Staphylococcus aureus	35	0.125
SYF	F04-275	Staphylococcus aureus	36	0.25
SYF	F04-276	Staphylococcus aureus	36	0.125
SYF	F04-277	Staphylococcus aureus	34	0.125
SYF	F04-278	Staphylococcus aureus	35	0.125
SYF	F04-279	Staphylococcus aureus	37	0.125
SYF	F04-280	Staphylococcus aureus	37	0.25
SYF	F04-281	Staphylococcus aureus	35	0.25
SYF	F04-282	Staphylococcus aureus	37	0.125
SYF	F04-283	Staphylococcus aureus	34	0.125
SYF	F04-284	Staphylococcus aureus	35	0.125
SYF	F04-285	Staphylococcus aureus	36	0.125
SYF	F04-286	Staphylococcus aureus	36	0.125
SYF	F04-287	Staphylococcus aureus	35	0.125
SYF	F04-288	Staphylococcus aureus	36	0.06
SYF	F04-289	Staphylococcus aureus	38	0.06
SYF	F04-290	Staphylococcus aureus	36	0.125
SYF	F04-291	Staphylococcus aureus	35	0.125
SYF	F04-292	Staphylococcus aureus	36	0.125
SYF	F04-293	Staphylococcus aureus	34	0.125
SYF	F04-294	Staphylococcus aureus	37	0.125
SYF	F04-295	Staphylococcus aureus	37	0.125
SYF	F04-296	Staphylococcus aureus	36	0.25
SYF	F04-297	Staphylococcus aureus	34	0.125
SYF	F04-298	Staphylococcus aureus	36	0.125
SYF	F04-299	Staphylococcus aureus	37	0.125
SYF	F04-300	Staphylococcus aureus	38	0.125
HSH	F01-001	Streptococcus pneumoniae	54	<=.008
HSH	F01-002	Streptococcus pneumoniae	32	0.5
HSH	F01-003	Streptococcus pneumoniae	45	0.015
HSH	F01-004	Streptococcus pneumoniae	30	0.25
HSH	F01-005	Streptococcus pneumoniae	48	0.015
HSH	F01-006	Streptococcus pneumoniae	29	1
HSH	F01-007	Streptococcus pneumoniae	46	0.015
HSH	F01-008	Streptococcus pneumoniae	34	0.5
HSH	F01-009	Streptococcus pneumoniae	28	1
HSH	F01-010	Streptococcus pneumoniae	44	<=.008
HSH	F01-011	Streptococcus pneumoniae	27	1
HSH	F01-012	Streptococcus pneumoniae	28	1
HSH	F01-013	Streptococcus pneumoniae	29	1
HSH	F01-014	Streptococcus pneumoniae	33	1
HSH	F01-015	Streptococcus pneumoniae	33	0.03
HSH	F01-016	Streptococcus pneumoniae	28	1
HSH	F01-017	Streptococcus pneumoniae	29	1
HSH	F01-018	Streptococcus pneumoniae	42	<=.008
HSH	F01-019	Streptococcus pneumoniae	43	0.015
HSH	F01-020	Streptococcus pneumoniae	37	0.015
HSH	F01-021	Streptococcus pneumoniae	23	1
HSH	F01-022	Streptococcus pneumoniae	28	1
HSH	F01-023	Streptococcus pneumoniae	51	1
HSH	F01-024	Streptococcus pneumoniae	25	0.5
HSH	F01-025	Streptococcus pneumoniae	32	0.5
HSH	F01-026	Streptococcus pneumoniae	33	0.5
HSH	F01-027	Streptococcus pneumoniae	45	<=.008
HSH	F01-028	Streptococcus pneumoniae	33	1
HSH	F01-029	Streptococcus pneumoniae	40	0.125
HSH	F01-030	Streptococcus pneumoniae	33	0.5
HSH	F01-031	Streptococcus pneumoniae	29	1
HSH	F01-032	Streptococcus pneumoniae	26	2
HSH	F01-033	Streptococcus pneumoniae	28	1
HSH	F01-034	Streptococcus pneumoniae	29	1
HSH	F01-035	Streptococcus pneumoniae	29	2
HSH	F01-036	Streptococcus pneumoniae	41	0.03
HSH	F01-037	Streptococcus pneumoniae	30	0.5
HSH	F01-038	Streptococcus pneumoniae	27	2
HSH	F01-039	Streptococcus pneumoniae	30	0.5
HSH	F01-040	Streptococcus pneumoniae	40	0.015
HSH	F01-041	Streptococcus pneumoniae	29	0.5
HSH	F01-042	Streptococcus pneumoniae	26	2
HSH	F01-043	Streptococcus pneumoniae	26	2
HSH	F01-044	Streptococcus pneumoniae	30	0.25
HSH	F01-045	Streptococcus pneumoniae	30	0.5
HSH	F01-046	Streptococcus pneumoniae	28	2
HSH	F01-047	Streptococcus pneumoniae	28	2
HSH	F01-048	Streptococcus pneumoniae	43	0.015
HSH	F01-049	Streptococcus pneumoniae	29	1
HSH	F01-050	Streptococcus pneumoniae	26	2
HSH	F01-051	Streptococcus pneumoniae	41	0.015
HSH	F01-052	Streptococcus pneumoniae	38	0.125
HSH	F01-053	Streptococcus pneumoniae	41	<=.008
HSH	F01-054	Streptococcus pneumoniae	27	2
HSH	F01-055	Streptococcus pneumoniae	33	0.06
HSH	F01-056	Streptococcus pneumoniae	28	2
HSH	F01-057	Streptococcus pneumoniae	25	0.25
HSH	F01-058	Streptococcus pneumoniae	32	0.5
HSH	F01-061	Streptococcus pneumoniae	27	0.25
HSH	F01-062	Streptococcus pneumoniae	30	0.5
HSH	F01-063	Streptococcus pneumoniae	25	2
HSH	F01-064	Streptococcus pneumoniae	25	1
HSH	F01-065	Streptococcus pneumoniae	31	0.25
HSH	F01-066	Streptococcus pneumoniae	35	0.25
HSH	F01-067	Streptococcus pneumoniae	32	0.125
HSH	F01-068	Streptococcus pneumoniae	42	<=.008
HSH	F01-069	Streptococcus pneumoniae	40	<=.008
HSH	F01-070	Streptococcus pneumoniae	30	0.125
HSH	F01-071	Streptococcus pneumoniae	39	0.015
HSH	F01-072	Streptococcus pneumoniae	29	0.125
HSH	F01-073	Streptococcus pneumoniae	26	0.5
HSH	F01-074	Streptococcus pneumoniae	28	0.25
HSH	F01-075	Streptococcus pneumoniae	26	0.5
HSH	F01-076	Streptococcus pneumoniae	27	0.5
HSH	F01-077	Streptococcus pneumoniae	27	0.5
HSH	F01-078	Streptococcus pneumoniae	27	0.5
HSH	F01-079	Streptococcus pneumoniae	37	0.015
HSH	F01-080	Streptococcus pneumoniae	26	0.5
HSH	F01-081	Streptococcus pneumoniae	26	0.5
HSH	F01-082	Streptococcus pneumoniae	30	0.25
HSH	F01-083	Streptococcus pneumoniae	30	0.125
HSH	F01-086	Streptococcus pneumoniae	32	0.06
HSH	F01-087	Streptococcus pneumoniae	38	<=.008
HSH	F01-088	Streptococcus pneumoniae	39	<=.008
HSH	F01-089	Streptococcus pneumoniae	40	<=.008
HSH	F01-090	Streptococcus pneumoniae	37	<=.008
HSH	F01-091	Streptococcus pneumoniae	39	0.015
HSH	F01-092	Streptococcus pneumoniae	27	0.5
HSH	F01-093	Streptococcus pneumoniae	40	0.06
HSH	F01-094	Streptococcus pneumoniae	41	0.03
HSH	F01-095	Streptococcus pneumoniae	42	<=.008
HSH	F01-096	Streptococcus pneumoniae	30	0.125
HSH	F01-097	Streptococcus pneumoniae	27	0.25
HSH	F01-098	Streptococcus pneumoniae	29	0.25
HSH	F01-099	Streptococcus pneumoniae	24	0.5
HSH	F01-100	Streptococcus pneumoniae	29	0.25
HSH	F01-101	Streptococcus pneumoniae	27	0.25
HSH	F01-102	Streptococcus pneumoniae	30	0.25
HSH	F01-103	Streptococcus pneumoniae	41	<=.008
HSH	F01-104	Streptococcus pneumoniae	33	0.06
HSH	F01-105	Streptococcus pneumoniae	37	0.015
HSH	F01-106	Streptococcus pneumoniae	24	0.5
HSH	F01-107	Streptococcus pneumoniae	33	0.06
HSH	F01-108	Streptococcus pneumoniae	24	0.5
HSH	F01-109	Streptococcus pneumoniae	28	0.5
HSH	F01-110	Streptococcus pneumoniae	24	1
HSH	F01-111	Streptococcus pneumoniae	24	1
HSH	F01-112	Streptococcus pneumoniae	24	1
HSH	F01-113	Streptococcus pneumoniae	35	0.03
HSH	F01-114	Streptococcus pneumoniae	23	1
HSH	F01-115	Streptococcus pneumoniae	30	0.25
PUH	F02-301	Streptococcus pneumoniae	41	<=.008
PUH	F02-302	Streptococcus pneumoniae	24	0.5
PUH	F02-303	Streptococcus pneumoniae	43	<=.008
PUH	F02-304	Streptococcus pneumoniae	29	<=.008
PUH	F02-305	Streptococcus pneumoniae	45	<=.008
PUH	F02-306	Streptococcus pneumoniae	45	<=.008
PUH	F02-307	Streptococcus pneumoniae	45	<=.008
PUH	F02-308	Streptococcus pneumoniae	40	0.03
PUH	F02-309	Streptococcus pneumoniae	28	0.125
PUH	F02-310	Streptococcus pneumoniae	30	0.25
PUH	F02-311	Streptococcus pneumoniae	32	0.25
PUH	F02-312	Streptococcus pneumoniae	24	0.5
PUH	F02-313	Streptococcus pneumoniae	45	<=.008
PUH	F02-314	Streptococcus pneumoniae	43	<=.008
PUH	F02-315	Streptococcus pneumoniae	40	<=.008
PUH	F02-316	Streptococcus pneumoniae	24	0.5
PUH	F02-317	Streptococcus pneumoniae	27	0.25
PUH	F02-318	Streptococcus pneumoniae	25	0.5
PUH	F02-319	Streptococcus pneumoniae	27	0.25
PUH	F02-320	Streptococcus pneumoniae	26	0.5
PUH	F02-321	Streptococcus pneumoniae	40	<=.008
PUH	F02-322	Streptococcus pneumoniae	32	0.25
PUH	F02-323	Streptococcus pneumoniae	28	0.25
PUH	F02-324	Streptococcus pneumoniae	28	0.25
PUH	F02-325	Streptococcus pneumoniae	45	<=.008
PUH	F02-326	Streptococcus pneumoniae	28	1
PUH	F02-327	Streptococcus pneumoniae	26	0.125
PUH	F02-328	Streptococcus pneumoniae	32	0.125
PUH	F02-329	Streptococcus pneumoniae	27	0.25
PUH	F02-330	Streptococcus pneumoniae	28	0.25
PUH	F02-331	Streptococcus pneumoniae	25	0.5
PUH	F02-332	Streptococcus pneumoniae	25	0.5
PUH	F02-333	Streptococcus pneumoniae	28	<=.008
PUH	F02-334	Streptococcus pneumoniae	26	0.5
PUH	F02-335	Streptococcus pneumoniae	24	0.5
PUH	F02-336	Streptococcus pneumoniae	24	0.5
PUH	F02-337	Streptococcus pneumoniae	25	0.5
PUH	F02-338	Streptococcus pneumoniae	25	0.5
PUH	F02-339	Streptococcus pneumoniae	40	<=.008
PUH	F02-340	Streptococcus pneumoniae	29	0.25
PUH	F02-341	Streptococcus pneumoniae	24	0.5
PUH	F02-342	Streptococcus pneumoniae	40	<=.008
PUH	F02-343	Streptococcus pneumoniae	41	<=.008
PUH	F02-344	Streptococcus pneumoniae	32	0.06
PUH	F02-345	Streptococcus pneumoniae	45	<=.008
PUH	F02-346	Streptococcus pneumoniae	38	<=.008
PUH	F02-347	Streptococcus pneumoniae	43	<=.008
PUH	F02-348	Streptococcus pneumoniae	28	0.125
PUH	F02-349	Streptococcus pneumoniae	25	0.5
PUH	F02-350	Streptococcus pneumoniae	37	0.015
PUH	F02-351	Streptococcus pneumoniae	42	0.125
PUH	F02-352	Streptococcus pneumoniae	42	<=.008
PUH	F02-353	Streptococcus pneumoniae	31	0.25
PUH	F02-354	Streptococcus pneumoniae	43	<=.008
PUH	F02-355	Streptococcus pneumoniae	26	0.5
PUH	F02-356	Streptococcus pneumoniae	28	0.25
PUH	F02-357	Streptococcus pneumoniae	29	0.25
PUH	F02-358	Streptococcus pneumoniae	24	0.25
PUH	F02-359	Streptococcus pneumoniae	43	<=.008
PUH	F02-360	Streptococcus pneumoniae	42	<=.008
PUH	F02-361	Streptococcus pneumoniae	30	0.125
PUH	F02-362	Streptococcus pneumoniae	42	<=.008
PUH	F02-363	Streptococcus pneumoniae	29	0.25
PUH	F02-364	Streptococcus pneumoniae	29	0.5
PUH	F02-365	Streptococcus pneumoniae	29	0.25
PUH	F02-366	Streptococcus pneumoniae	29	0.25
PUH	F02-367	Streptococcus pneumoniae	26	0.5
PUH	F02-368	Streptococcus pneumoniae	25	0.5
PUH	F02-369	Streptococcus pneumoniae	26	0.25
PUH	F02-370	Streptococcus pneumoniae	43	<=.008
PUH	F02-371	Streptococcus pneumoniae	43	<=.008
PUH	F02-372	Streptococcus pneumoniae	30	0.125
PUH	F02-373	Streptococcus pneumoniae	44	0.015
PUH	F02-374	Streptococcus pneumoniae	44	<=.008
PUH	F02-375	Streptococcus pneumoniae	48	<=.008
PUH	F02-376	Streptococcus pneumoniae	37	<=.008
PUH	F02-377	Streptococcus pneumoniae	43	<=.008
PUH	F02-378	Streptococcus pneumoniae	51	<=.008
PUH	F02-379	Streptococcus pneumoniae	46	<=.008
PUH	F02-380	Streptococcus pneumoniae	26	0.5
PUH	F02-381	Streptococcus pneumoniae	30	0.25
PUH	F02-382	Streptococcus pneumoniae	48	<=.008
PUH	F02-383	Streptococcus pneumoniae	30	0.125
PUH	F02-384	Streptococcus pneumoniae	25	0.5
PUH	F02-385	Streptococcus pneumoniae	45	<=.008
PUH	F02-386	Streptococcus pneumoniae	38	0.03
PUH	F02-387	Streptococcus pneumoniae	43	<=.008
PUH	F02-388	Streptococcus pneumoniae	26	0.5
PUH	F02-389	Streptococcus pneumoniae	38	<=.008
PUH	F02-390	Streptococcus pneumoniae	28	0.25
PUH	F02-391	Streptococcus pneumoniae	28	0.25
PUH	F02-392	Streptococcus pneumoniae	29	0.25
PUH	F02-393	Streptococcus pneumoniae	43	<=.008
PUH	F02-394	Streptococcus pneumoniae	45	<=.008
PUH	F02-395	Streptococcus pneumoniae	35	0.25
PUH	F02-396	Streptococcus pneumoniae	28	0.5
PUH	F02-397	Streptococcus pneumoniae	26	0.25
PUH	F02-398	Streptococcus pneumoniae	30	0.25
PUH	F02-399	Streptococcus pneumoniae	28	0.25
PUH	F02-400	Streptococcus pneumoniae	30	0.25
PEK	F03-301	Streptococcus pneumoniae	22	1
PEK	F03-302	Streptococcus pneumoniae	22	0.5
PEK	F03-303	Streptococcus pneumoniae	36	0.015
PEK	F03-304	Streptococcus pneumoniae	27	0.5
PEK	F03-305	Streptococcus pneumoniae	27	0.5
PEK	F03-306	Streptococcus pneumoniae	27	0.25
PEK	F03-307	Streptococcus pneumoniae	27	0.25
PEK	F03-308	Streptococcus pneumoniae	41	<=.008
PEK	F03-309	Streptococcus pneumoniae	26	0.25
PEK	F03-310	Streptococcus pneumoniae	25	0.5
PEK	F03-311	Streptococcus pneumoniae	39	<=.008
PEK	F03-312	Streptococcus pneumoniae	39	<=.008
PEK	F03-313	Streptococcus pneumoniae	26	0.5
PEK	F03-314	Streptococcus pneumoniae	38	0.015
PEK	F03-315	Streptococcus pneumoniae	36	0.015
PEK	F03-316	Streptococcus pneumoniae	27	0.5
PEK	F03-317	Streptococcus pneumoniae	22	1
PEK	F03-318	Streptococcus pneumoniae	27	0.125
PEK	F03-319	Streptococcus pneumoniae	37	0.015
PEK	F03-320	Streptococcus pneumoniae	26	0.25
PEK	F03-321	Streptococcus pneumoniae	26	0.25
PEK	F03-322	Streptococcus pneumoniae	24	0.5
PEK	F03-323	Streptococcus pneumoniae	30	0.5
PEK	F03-324	Streptococcus pneumoniae	26	0.25
PEK	F03-325	Streptococcus pneumoniae	35	0.015
PEK	F03-326	Streptococcus pneumoniae	26	0.5
PEK	F03-327	Streptococcus pneumoniae	22	1
PEK	F03-328	Streptococcus pneumoniae	28	0.25
PEK	F03-329	Streptococcus pneumoniae	24	0.5
PEK	F03-330	Streptococcus pneumoniae	25	0.5
PEK	F03-331	Streptococcus pneumoniae	22	1
PEK	F03-332	Streptococcus pneumoniae	24	0.5
PEK	F03-333	Streptococcus pneumoniae	33	0.015
PEK	F03-334	Streptococcus pneumoniae	35	0.015
PEK	F03-335	Streptococcus pneumoniae	36	0.015
PEK	F03-336	Streptococcus pneumoniae	25	0.5
PEK	F03-337	Streptococcus pneumoniae	24	0.5
PEK	F03-338	Streptococcus pneumoniae	26	0.5
PEK	F03-339	Streptococcus pneumoniae	38	0.03
PEK	F03-340	Streptococcus pneumoniae	40	<=.008
PEK	F03-341	Streptococcus pneumoniae	34	0.015
PEK	F03-342	Streptococcus pneumoniae	38	0.015
PEK	F03-343	Streptococcus pneumoniae	22	1
PEK	F03-344	Streptococcus pneumoniae	22	1
PEK	F03-345	Streptococcus pneumoniae	27	0.5
PEK	F03-346	Streptococcus pneumoniae	39	0.03
PEK	F03-347	Streptococcus pneumoniae	24	0.5
PEK	F03-348	Streptococcus pneumoniae	22	1
PEK	F03-349	Streptococcus pneumoniae	34	<=.008
PEK	F03-350	Streptococcus pneumoniae	40	0.015
PEK	F03-351	Streptococcus pneumoniae	22	1
PEK	F03-352	Streptococcus pneumoniae	22	1
PEK	F03-353	Streptococcus pneumoniae	24	0.5
PEK	F03-354	Streptococcus pneumoniae	27	0.25
PEK	F03-355	Streptococcus pneumoniae	26	0.5
PEK	F03-356	Streptococcus pneumoniae	21	1
PEK	F03-357	Streptococcus pneumoniae	22	1
PEK	F03-358	Streptococcus pneumoniae	27	0.125
PEK	F03-359	Streptococcus pneumoniae	23	1
PEK	F03-360	Streptococcus pneumoniae	25	0.5
PEK	F03-361	Streptococcus pneumoniae	25	0.5
PEK	F03-362	Streptococcus pneumoniae	31	0.25
PEK	F03-363	Streptococcus pneumoniae	22	0.5
PEK	F03-364	Streptococcus pneumoniae	37	<=.008
PEK	F03-365	Streptococcus pneumoniae	23	0.5
PEK	F03-366	Streptococcus pneumoniae	31	0.03
PEK	F03-367	Streptococcus pneumoniae	26	0.5
PEK	F03-368	Streptococcus pneumoniae	37	0.03
PEK	F03-369	Streptococcus pneumoniae	23	0.5
PEK	F03-370	Streptococcus pneumoniae	33	0.015
PEK	F03-371	Streptococcus pneumoniae	21	1
PEK	F03-372	Streptococcus pneumoniae	35	0.015
PEK	F03-373	Streptococcus pneumoniae	38	0.015
PEK	F03-374	Streptococcus pneumoniae	21	1
PEK	F03-375	Streptococcus pneumoniae	35	0.015
PEK	F03-376	Streptococcus pneumoniae	22	1
PEK	F03-377	Streptococcus pneumoniae	31	0.03
PEK	F03-378	Streptococcus pneumoniae	32	0.03
PEK	F03-379	Streptococcus pneumoniae	37	0.015
PEK	F03-380	Streptococcus pneumoniae	24	0.5
PEK	F03-381	Streptococcus pneumoniae	37	0.015
PEK	F03-382	Streptococcus pneumoniae	33	<=.008
PEK	F03-383	Streptococcus pneumoniae	34	0.015
PEK	F03-384	Streptococcus pneumoniae	36	0.015
PEK	F03-385	Streptococcus pneumoniae	23	0.5
PEK	F03-386	Streptococcus pneumoniae	25	0.5
PEK	F03-387	Streptococcus pneumoniae	36	0.015
PEK	F03-388	Streptococcus pneumoniae	36	0.015
PEK	F03-389	Streptococcus pneumoniae	34	0.125
PEK	F03-390	Streptococcus pneumoniae	33	0.015
PEK	F03-391	Streptococcus pneumoniae	34	0.03
PEK	F03-392	Streptococcus pneumoniae	33	0.015
PEK	F03-393	Streptococcus pneumoniae	43	<=.008
PEK	F03-394	Streptococcus pneumoniae	30	0.125
PEK	F03-395	Streptococcus pneumoniae	41	<=.008
PEK	F03-396	Streptococcus pneumoniae	33	0.06
PEK	F03-397	Streptococcus pneumoniae	29	0.125
PEK	F03-398	Streptococcus pneumoniae	36	0.015
PEK	F03-399	Streptococcus pneumoniae	34	0.015
PEK	F03-400	Streptococcus pneumoniae	33	0.015
SYF	F04-301	Streptococcus pneumoniae	22	1
SYF	F04-302	Streptococcus pneumoniae	22	0.5
SYF	F04-303	Streptococcus pneumoniae	36	0.015
SYF	F04-304	Streptococcus pneumoniae	27	0.5
SYF	F04-305	Streptococcus pneumoniae	27	0.5
SYF	F04-306	Streptococcus pneumoniae	27	0.25
SYF	F04-307	Streptococcus pneumoniae	27	0.25
SYF	F04-308	Streptococcus pneumoniae	41	<=.008
SYF	F04-309	Streptococcus pneumoniae	26	0.25
SYF	F04-310	Streptococcus pneumoniae	25	0.5
SYF	F04-311	Streptococcus pneumoniae	39	<=.008
SYF	F04-312	Streptococcus pneumoniae	39	<=.008
SYF	F04-313	Streptococcus pneumoniae	26	0.5
SYF	F04-314	Streptococcus pneumoniae	38	0.015
SYF	F04-315	Streptococcus pneumoniae	36	0.015
SYF	F04-316	Streptococcus pneumoniae	27	0.5
SYF	F04-317	Streptococcus pneumoniae	22	1
SYF	F04-318	Streptococcus pneumoniae	27	0.125
SYF	F04-319	Streptococcus pneumoniae	37	0.015
SYF	F04-320	Streptococcus pneumoniae	26	0.25
SYF	F04-321	Streptococcus pneumoniae	26	0.25
SYF	F04-322	Streptococcus pneumoniae	24	0.5
SYF	F04-323	Streptococcus pneumoniae	30	0.5
SYF	F04-324	Streptococcus pneumoniae	26	0.25
SYF	F04-325	Streptococcus pneumoniae	35	0.015
SYF	F04-326	Streptococcus pneumoniae	26	0.5
SYF	F04-327	Streptococcus pneumoniae	22	1
SYF	F04-328	Streptococcus pneumoniae	28	0.25
SYF	F04-329	Streptococcus pneumoniae	24	0.5
SYF	F04-330	Streptococcus pneumoniae	25	0.5
SYF	F04-331	Streptococcus pneumoniae	22	1
SYF	F04-332	Streptococcus pneumoniae	24	0.5
SYF	F04-333	Streptococcus pneumoniae	33	0.015
SYF	F04-334	Streptococcus pneumoniae	35	0.015
SYF	F04-335	Streptococcus pneumoniae	36	0.015
SYF	F04-336	Streptococcus pneumoniae	25	0.5
SYF	F04-337	Streptococcus pneumoniae	24	0.5
SYF	F04-338	Streptococcus pneumoniae	26	0.5
SYF	F04-339	Streptococcus pneumoniae	38	0.03
SYF	F04-340	Streptococcus pneumoniae	40	<=.008
SYF	F04-341	Streptococcus pneumoniae	34	0.015
SYF	F04-342	Streptococcus pneumoniae	38	0.015
SYF	F04-343	Streptococcus pneumoniae	22	1
SYF	F04-344	Streptococcus pneumoniae	22	1
SYF	F04-345	Streptococcus pneumoniae	27	0.5
SYF	F04-346	Streptococcus pneumoniae	39	0.03
SYF	F04-347	Streptococcus pneumoniae	24	0.5
SYF	F04-348	Streptococcus pneumoniae	22	1
SYF	F04-349	Streptococcus pneumoniae	34	<=.008
SYF	F04-350	Streptococcus pneumoniae	40	0.015
SYF	F04-351	Streptococcus pneumoniae	22	1
SYF	F04-352	Streptococcus pneumoniae	22	1
SYF	F04-353	Streptococcus pneumoniae	24	0.5
SYF	F04-354	Streptococcus pneumoniae	27	0.25
SYF	F04-355	Streptococcus pneumoniae	26	0.5
SYF	F04-356	Streptococcus pneumoniae	21	1
SYF	F04-357	Streptococcus pneumoniae	22	1
SYF	F04-358	Streptococcus pneumoniae	27	0.125
SYF	F04-359	Streptococcus pneumoniae	23	1
SYF	F04-360	Streptococcus pneumoniae	25	0.5
SYF	F04-361	Streptococcus pneumoniae	25	0.5
SYF	F04-362	Streptococcus pneumoniae	31	0.25
SYF	F04-363	Streptococcus pneumoniae	22	0.5
SYF	F04-364	Streptococcus pneumoniae	37	<=.008
SYF	F04-365	Streptococcus pneumoniae	23	0.5
SYF	F04-366	Streptococcus pneumoniae	31	0.03
SYF	F04-367	Streptococcus pneumoniae	26	0.5
[truncated: 33 more rows]
